# Supplementary material for: Integrative Multi-omics Module Network Inference with Lemon-Tree
Source: PLoS Comput Biol. 2015 Feb 13;11(2):e1003983. doi: 10.1371/journal.pcbi.1003983 (PMC4332478; doi:10.1371/journal.pcbi.1003983)
Supplement: S1 Table — (XLS) [file pcbi.1003983.s001.xls]

## Sheet: Sheet1
Table S1:	Complete list of clusters and genes for the glioblastoma data set.
Gene Symbol	Cluster number
ZMYND8	0
EIF5B	0
SLTM	0
HERC2	0
ANKRD17	0
TPR	0
LARP1	0
EIF2C1	0
ZMYM3	0
BRPF1	0
ZKSCAN1	0
CEP350	0
SNX27	0
RAI16	0
MAP4K4	0
HELZ	0
SFRS4	0
BAZ1B	0
ZNF148	0
USP47	0
DHX30	0
DCP1A	0
PHF3	0
GPATCH8	0
RBM10	0
PUM1	0
ESF1	0
JMJD2B	0
R3HDM2	0
SON	0
SETD5	0
TOP1	0
LOC130074	0
ANKRD11	0
MECP2	0
KIAA0430	0
SFRS8	0
ASCC3L1	0
RBBP6	0
CHD4	0
PCM1	0
ZNF91	0
PABPN1	0
BAT2D1	0
MYH10	0
TTC3	0
ABCF1	0
GOLGA3	0
FOXJ3	0
BRD2	0
BPTF	0
MNT	0
ABL1	0
MGRN1	0
ZNF629	0
XPO6	0
SETD1B	0
DENND4B	0
SCRIB	0
KIAA0515	0
DGKD	0
TGFBRAP1	0
TUG1	0
GOSR1	0
THOC2	0
JARID1A	0
WNK1	0
GSK3B	0
SPECC1L	0
C17orf63	0
GAK	0
ZMIZ1	0
BCLAF1	0
PHF2	0
ZBTB40	0
DDEF1	0
UBR4	0
MED13L	0
FOXN3	0
KPNB1	0
ARHGAP17	0
CUTL1	0
IPO9	0
PPP1R10	0
NXF1	0
MLL	0
RAD54L2	0
USP7	0
PHF21A	0
MED1	0
MED12	0
DLG5	0
SART1	0
MED13	0
RNF44	0
BRD3	0
ATF7IP	0
DVL3	0
SEC16A	0
POU2F1	0
M-RIP	0
NCOA6	0
MYST3	0
UBXD7	0
TTC28	0
CAMSAP1	0
ACACA	0
C12orf48	1
MKI67	1
CCNB1	1
EXO1	1
SPAG5	1
DEPDC1	1
BIRC5	1
DKFZp762E1312	1
FAM64A	1
TK1	1
PTTG1	1
DTL	1
ORC6L	1
CENPE	1
PRC1	1
CKS2	1
NDC80	1
UBE2C	1
CENPM	1
CDCA8	1
KIF18A	1
CDC45L	1
MAD2L1	1
CENPF	1
TPX2	1
RAD51AP1	1
CENPN	1
KIF11	1
TROAP	1
KIF20A	1
BUB1B	1
NCAPG	1
FOXM1	1
PBK	1
CCNB2	1
DBF4	1
CENPA	1
CHEK1	1
RRM2	1
TACC3	1
KPNA2	1
KIF2C	1
KIF14	1
ESPL1	1
PLK4	1
NCAPH	1
PLK1	1
GINS2	1
STIL	1
KIFC1	1
CCNA2	1
KIAA0101	1
KIF4A	1
TTK	1
TRIP13	1
SPC25	1
MLF1IP	1
CDKN3	1
BUB1	1
TOP2A	1
AURKA	1
KIF15	1
TYMS	1
NEK2	1
FANCI	1
ZWINT	1
CEP55	1
HMMR	1
ASPM	1
SHCBP1	1
RAD51	1
CDC2	1
GTSE1	1
NUSAP1	1
AURKB	1
PTTG3	1
RACGAP1	1
OIP5	1
CDC20	1
KIF23	1
DLG7	1
EZH2	1
MELK	1
CDCA3	1
ECT2	1
C7orf44	2
ATP5J2	2
ATP6V0B	2
NDUFC1	2
LAGE3	2
C20orf24	2
PHB2	2
SSR4	2
NDUFA1	2
SRPRB	2
SF3B5	2
XAB1	2
MTCP1	2
MRPS33	2
TRAPPC2L	2
C14orf2	2
HBXIP	2
DIABLO	2
RABEPK	2
NDUFS3	2
CCDC56	2
ICT1	2
DPM3	2
NDUFA8	2
NDUFB4	2
DCTN3	2
CUTA	2
CDK5	2
HSD17B10	2
NDUFAB1	2
C2orf28	2
ATP6V1F	2
ATP6V1G1	2
ZNHIT3	2
COX7A2L	2
DCXR	2
EMG1	2
AUP1	2
GUK1	2
ATP5H	2
TIMM8B	2
SEPX1	2
SCNM1	2
MGC3196	2
ATP5L	2
COX5A	2
NDUFA4	2
MGST3	2
MDH1	2
MRPL24	2
MEA1	2
NUBP2	2
C11orf10	2
SEC13	2
DYNLL1	2
COX6A1	2
SUCLG1	2
POP5	2
LSM1	2
PSMB3	2
TMEM106C	2
RDBP	2
C11orf51	2
RPA3	2
UXT	2
ARMCX6	2
PSMB4	2
CHCHD8	2
LSM2	2
LOC339229	2
TMEM93	2
ATP5G2	2
ATP5J	2
C16orf61	2
HINT1	2
NDUFB11	2
NDUFS5	2
ZNF593	2
C16orf33	2
DTYMK	2
TRIAP1	2
LSM3	2
COX5B	2
C11orf48	2
POLR2H	2
NXT1	2
PPIH	2
POLR2G	2
SS18L2	2
SNRPG	2
ATP5O	2
TRSPAP1	2
ZNHIT1	2
MRPL12	2
MRPS11	2
BOLA1	2
TXNL1	2
PSMD14	2
PYCARD	3
SLCO2B1	3
BTK	3
ALOX5AP	3
CTSS	3
RPS6KA1	3
FCGR1A	3
NCF2	3
CSF2RB	3
SLC2A5	3
CCR1	3
OLR1	3
RNASE6	3
CEBPA	3
CD33	3
NCF1	3
AIF1	3
FPR1	3
VAMP8	3
ITGAX	3
FGL2	3
CSF1R	3
LYL1	3
AOAH	3
PLEK	3
IL10RA	3
CYBB	3
FCGR2A	3
GMFG	3
HCK	3
MSR1	3
EVI2B	3
ITGB2	3
TLR7	3
MGAT4A	3
APOC2	3
CCDC69	3
ALOX5	3
DOCK2	3
C17orf60	3
CD14	3
IRF8	3
HLA-DRB1	3
LAT2	3
ADAM28	3
CD86	3
PLCG2	3
SLC7A7	3
CD69	3
RNASE2	3
FCER1G	3
CSF3R	3
TLR1	3
RGS10	3
TLR5	3
C1orf38	3
PGDS	3
SLA	3
LCP2	3
HAMP	3
MNDA	3
LILRB1	3
BIN2	3
GIMAP4	3
LPXN	3
HLA-DMA	3
CD4	3
CD300A	3
CCR5	3
FAM105A	3
TLR2	3
HLA-DPB1	3
ATP8B4	3
PILRA	3
TNFRSF1B	3
ITGAL	3
TYROBP	3
CYBA	3
TBXAS1	3
EBI3	3
MS4A4A	3
CENTA2	3
SERPINA1	3
BLNK	3
ITGAM	3
MS4A6A	3
GIMAP6	3
CLEC4A	3
NCF4	3
ARHGDIB	3
CD180	3
RNASET2	3
SRGN	3
CD74	3
LILRA2	3
SYK	3
HHEX	3
HMHA1	3
VSIG4	3
LY86	3
HLA-DRA	3
LILRB4	3
CXorf9	3
PTPN6	3
C1QB	3
IGSF6	3
C3AR1	3
GIMAP5	3
TFEC	3
SH3TC1	3
HPSE	3
FYB	3
FCGR3B	3
CD53	3
LCP1	3
NCKAP1L	3
SPI1	3
C3	3
CD37	3
C1QA	3
GPSM3	3
LST1	3
IL18	3
MYO1F	3
GPR65	3
ADORA3	3
LAPTM5	3
SAMSN1	3
HCLS1	3
CLEC7A	3
ADRB2	3
LYN	3
LGALS9	3
HLA-DMB	3
VAV1	3
SLC11A1	3
LHFPL2	3
PTAFR	3
HLA-DPA1	3
CORO1A	3
SCIN	3
LAIR1	3
LRMP	3
PTPRC	3
TREM2	3
FKBP3	4
C14orf133	4
CHMP4A	4
EIF5	4
CINP	4
DLST	4
ATP6V1D	4
VTI1B	4
OSGEP	4
STRN3	4
SNW1	4
AP4S1	4
SYNJ2BP	4
OXA1L	4
SRP54	4
KIAA0831	4
ALKBH1	4
RDH11	4
KIAA0391	4
TOX4	4
SNX6	4
FBXO34	4
KIAA0423	4
PPP2R3C	4
GLRX5	4
GMFB	4
TMED10	4
SCFD1	4
C14orf130	4
GPHN	4
MGAT2	4
MTHFD1	4
GOLGA5	4
METT11D1	4
C14orf109	4
CCNB1IP1	4
RBM23	4
EIF2B2	4
HSP90AA1	4
NEDD8	4
APEX1	4
ZC3H14	4
C14orf166	4
SEC23A	4
FUT8	4
PSMC1	4
PAPOLA	4
ACTR10	4
TINF2	4
C14orf147	4
MNAT1	4
MBIP	4
AHSA1	4
MPP5	4
MAX	4
ZBTB1	4
MLH3	4
EAPP	4
PRMT5	4
KLHDC2	4
ERH	4
PSEN1	4
ZNF410	4
PARP2	4
DAD1	4
TXNDC1	4
PPM1A	4
EXDL2	4
EIF2S1	4
TMEM14A	5
EIF3M	5
VDAC3	5
ALG5	5
DGUOK	5
PSMA5	5
ANKRD49	5
GPX7	5
FAM82B	5
NIF3L1	5
LRRC42	5
TXNDC9	5
MRPL33	5
MTERFD1	5
DSCR2	5
ISCA1	5
SDHC	5
NUP54	5
PSMB1	5
LSM6	5
SUB1	5
LYPLA1	5
THOC7	5
MRPL39	5
C2orf49	5
UTP18	5
SDF2	5
PRDX4	5
COPS5	5
TPRKB	5
MRPS15	5
ETFA	5
PIGC	5
NRAS	5
C20orf111	5
C9orf46	5
PTS	5
NIT2	5
MRPL15	5
DERA	5
HMGN4	5
SDHD	5
PTRH2	5
TFB2M	5
PSMA4	5
WDR61	5
HSPE1	5
RFK	5
SEC22A	5
C1QBP	5
EIF4E2	5
PSMA3	5
BCAS2	5
MED28	5
COMMD8	5
PSMA7	5
UCHL3	5
CNIH4	5
PDCD10	5
TIMM17A	5
CCDC59	5
C6orf66	5
CKLF	5
ATPBD1C	5
MRPL35	5
GTF2B	5
PXMP3	5
PNO1	5
NUP37	5
CNIH	5
DPM1	5
MED21	5
TBCE	5
C2orf25	5
MRPL13	5
C1orf41	5
DUSP11	5
GTF2A2	5
TOMM20	5
FRG1	5
GEMIN6	5
2011-08-31	5
SFRS6	6
KIAA0907	6
NSUN5B	6
GOLGA8A	6
C1orf63	6
GTPBP3	6
STX16	6
BAZ2B	6
FLJ21865	6
YTHDC2	6
RBM39	6
METTL3	6
UNC84A	6
ZNF783	6
USP52	6
WDR60	6
CROCCL1	6
RBM6	6
CSAD	6
ANKZF1	6
FLJ10154	6
CROP	6
PCNT	6
SFRS18	6
PDE8A	6
LOC440295	6
C21orf66	6
ZNF337	6
SFRS12	6
SFRS14	6
ZNF767	6
UPF3A	6
LOC440350	6
ZNF137	6
ARS2	6
TJAP1	6
CCDC93	6
OGT	6
TRIM52	6
CPT1B	6
SF1	6
LOC339047	6
TTC31	6
PILRB	6
TRPC1	6
KIAA0528	6
AHI1	6
THOC1	6
DIDO1	6
RBM28	6
CCNL1	6
ZNF83	6
ZNF451	6
ANKRD10	6
DMTF1	6
NKTR	6
SFRS11	6
CDK5RAP3	6
WSB1	6
LUC7L	6
PARP6	6
CLK4	6
RGPD5	6
TRA2A	6
FNBP4	6
CLK1	6
SETD6	6
CCNL2	6
MAN2C1	6
SECISBP2	6
RBM5	6
CEP192	6
CCDC131	6
CLK2	6
SERPINB9	7
PLEKHQ1	7
P2RX4	7
MAN2A1	7
CENTD2	7
TMEM109	7
WIPF1	7
SLC24A6	7
SH2B3	7
MANBA	7
BMP2K	7
IL6R	7
ADCY7	7
FLI1	7
ARHGAP25	7
MPP1	7
FLVCR2	7
CREBL2	7
MGAT1	7
RAP2B	7
MFSD1	7
AXL	7
ENTPD1	7
MERTK	7
HPS5	7
CECR1	7
RHBDF2	7
TGFB1	7
PTPN18	7
MAN2B1	7
ACSL1	7
PRKCD	7
LRRK1	7
KIAA0247	7
SLC15A3	7
GM2A	7
RPS6KA4	7
TRIM38	7
SIPA1	7
GSN	7
GRN	7
TNRC5	7
CARD9	7
SLC46A3	7
GMIP	7
REL	7
DAB2	7
SAMHD1	7
MAF	7
MEF2A	7
GAL3ST4	7
GAA	7
CAPZB	7
CTSD	7
NAGA	7
HLA-DQB1	7
TGFBR2	7
PRKCH	7
SPTLC2	7
MKNK1	7
ELF1	7
STAT5A	7
RIN3	7
IL17RA	7
TBC1D2B	7
LGMN	7
CDK2AP1	8
PCDH17	8
FAM70A	8
PPP2R2B	8
BAI3	8
BAI2	8
GPR56	8
PEA15	8
TSPAN7	8
ALDH6A1	8
QKI	8
SLC22A17	8
NOVA1	8
SOX9	8
SMARCD3	8
NPDC1	8
WASF3	8
RASSF2	8
CSPG5	8
GPRC5B	8
ID4	8
PNMA2	8
DDR1	8
CKB	8
MYO10	8
ABAT	8
FLJ10781	8
PNMA1	8
GRIA3	8
C16orf45	8
GOLM1	8
DDAH1	8
GDI1	8
NCAN	8
ARNT2	8
MAGI2	8
CLIP2	8
DPYSL2	8
APBA2	8
METRN	8
ATP1B2	8
ATP6V0E2	8
FYN	8
TRIM9	8
TUBB2A	8
FXYD6	8
RUFY3	8
B3GAT1	8
SV2A	8
LRRTM2	8
UBL3	8
SDC3	8
SYT17	8
FHL1	8
PCAF	8
B3GNT1	8
TCF12	8
CLIP3	8
TTYH1	8
ASTN1	8
CDH10	8
HEY1	8
SLC6A1	8
NDRG4	8
NLGN1	8
RHOBTB3	8
BCHE	8
LPHN3	8
SRR	8
TCF4	8
SCG3	8
DPP6	8
CTNND2	8
EDNRB	8
RAB6IP1	8
SOBP	8
TCEA2	8
SOX2	8
RPL14	9
RPS27A	9
RPL37	9
RPS27	9
RPL30	9
RPL36	9
RPS8	9
RPS7	9
RPL31	9
RPL18A	9
RPS15A	9
RPL35	9
RPL5	9
RPS6	9
RPL13A	9
RPS9	9
EIF3E	9
RPS4X	9
RPL18	9
RPS16	9
RPL8	9
RPS10	9
EEF1G	9
RPS25	9
RPS29	9
RPS17	9
BTF3	9
EIF3F	9
RPL12	9
RPS5	9
EEF1D	9
RPL19	9
RPS3	9
RPL10L	9
RPL3	9
RPL13	9
RPS13	9
RPS19	9
RPL9	9
RPS2	9
RPLP0	9
RPL4	9
RPL36A	9
GNB2L1	9
RPS21	9
RPS15	9
RPS28	9
RPL10	9
RPL24	9
FAU	9
RPL7A	9
RPS3A	9
RPL29	9
RPS14	9
ECH1	10
C19orf56	10
ZNF134	10
DDX49	10
CD320	10
GADD45GIP1	10
TMED1	10
IRF3	10
ZNF235	10
RABAC1	10
CARD8	10
ZNF20	10
CHERP	10
PSMC4	10
ZNF573	10
ZNF133	10
RFXANK	10
EPS15L1	10
ZNF180	10
ZNF223	10
C19orf29	10
PIN1	10
COPE	10
TRIM28	10
PGLS	10
FAM32A	10
KIAA0355	10
UBXD1	10
GPATCH1	10
UPF1	10
ZNF302	10
TMEM147	10
PAK4	10
PAF1	10
LIN37	10
SUPT5H	10
ZSCAN5	10
TIMM13	10
GPX4	10
TFPT	10
PDCD5	10
ZNF227	10
PLCG1	10
ZNF350	10
LSM14A	10
BTBD2	10
SCAND1	10
ZNF444	10
RAB4B	10
MARK1	10
AHCY	10
KRI1	10
ZNF222	10
HMG20B	10
COX6B1	10
NDUFA7	10
EIF3G	10
CDC34	10
POLR2I	10
ZNF211	10
VPS16	10
MUM1	10
TBCB	10
CLPP	10
SH3GL1	10
JUND	10
CD3EAP	10
ZNF228	10
PNKP	10
ZNF43	10
ZNF667	10
PRPF31	10
ATP13A1	10
TMEM161A	10
PRKD2	10
UQCRFS1	10
RUVBL2	10
TOMM40	10
AP2S1	10
HNRPUL1	10
ERGIC3	10
ZNF432	10
NDUFA3	10
ZNF787	10
KIAA0841	10
TBC1D17	10
RPL28	10
MRPL4	10
SF4	10
ACOT8	10
C20orf67	10
RBM42	10
MYO9B	10
SNRPD2	10
ERCC1	10
NAPA	10
ERF	10
TSEN34	10
STX10	10
ISOC2	10
ZNF606	10
PRDX2	10
ZNF14	10
RNF126	10
ZNF473	10
QTRT1	10
ZNF426	10
SEPW1	10
UQCR	10
ATP5D	10
CCDC94	10
GCDH	10
MRPS12	10
UBA52	10
C19orf58	10
ZNF177	10
KEAP1	10
TAF4	10
UBE2M	10
FBXL12	10
MGC2752	10
ZFP30	10
APBA3	10
ZNF576	10
ZNF45	10
FBXO46	10
ZNF136	10
PRMT1	10
ZNF304	10
PSENEN	10
ZNF562	10
DMPK	10
TRMT1	10
ZNF551	10
VRK3	10
DYNLRB1	10
NOSIP	10
ZNF419	10
ZNF230	10
XRCC1	10
CCDC130	10
CHMP2A	10
SF3A2	10
AKAP8	10
USF2	10
MCM5	11
DONSON	11
DSN1	11
POLA1	11
NCAPD3	11
FANCG	11
SMC2	11
CDK2	11
TUBG1	11
MSH2	11
WHSC1	11
WDR67	11
HMGB3	11
CSE1L	11
ZWILCH	11
MCM4	11
NCAPD2	11
TOPBP1	11
CTPS	11
POLE2	11
MYBL1	11
RFWD3	11
RRM1	11
SMC4	11
HN1L	11
TMEM97	11
INTS7	11
PRIM1	11
DHFR	11
NCAPG2	11
CHAF1A	11
LIG1	11
BRCA1	11
SRPK1	11
LMNB1	11
VRK1	11
DEK	11
POLD3	11
USP1	11
MCM6	11
FEN1	11
MSH6	11
GINS3	11
EXOSC9	11
TMPO	11
C21orf45	11
MCM7	11
HMGB2	11
KNTC1	11
TIMELESS	11
CCDC15	11
CCDC99	11
MCM3	11
ATAD2	11
CDC7	11
KIAA0286	11
NT5DC2	11
RFC5	11
MCM2	11
RFC3	11
TCEAL1	12
C12orf41	12
SAR1B	12
CTNNB1	12
SRP9	12
FLJ13611	12
DCK	12
RAP1GDS1	12
C8orf33	12
SPCS1	12
C9orf156	12
MRPL44	12
SLC30A5	12
KIAA0701	12
C11orf73	12
C14orf104	12
NDUFC2	12
CALM2	12
EIF2AK3	12
MORC3	12
LIPT1	12
SLC25A4	12
SCYL3	12
RABGGTB	12
WRB	12
YTHDF3	12
C1orf9	12
PDS5A	12
CETN3	12
RNF139	12
HIGD1A	12
DTWD1	12
DCTN6	12
SLC25A14	12
AZIN1	12
CRIPT	12
KIAA0776	12
C15orf29	12
MPPE1	12
PLA2G12A	12
PDHB	12
C1orf218	12
DPH5	12
SPCS3	12
TMEM38B	12
LYRM2	12
SEC24B	12
ACADM	12
C1orf27	12
RWDD2A	12
PRMT3	12
ZNF277P	12
CENTB2	12
RWDD3	12
OXR1	12
TM2D1	12
VPS4B	12
SAE2	12
PUS7L	12
NXT2	12
MRPL19	12
C2orf43	12
NARG2	12
RP2	12
C17orf75	12
ABHD3	12
YAF2	12
STCH	12
UBE1C	12
ENOPH1	12
MIS12	12
MANSC1	12
NDUFA5	12
DHRS7B	12
NCKAP1	12
MED7	12
ETAA1	12
HNRPH2	12
C6orf211	12
STAMBP	12
C1orf107	12
ZZZ3	12
ING4	12
ZNF552	12
TRMT12	12
CDC73	12
B3GALNT1	12
TMEM106B	12
SKP1A	12
TTC33	12
C17orf42	12
FBXL4	12
SUMO4	12
COPS8	12
FNTA	12
RAB4A	12
VAMP4	12
GTPBP8	12
RNF5	12
BCL10	12
CEPT1	12
ISOC1	12
ANAPC10	12
FBXL5	12
PGRMC2	12
USP33	12
ASNSD1	12
PYROXD1	12
THADA	12
COPS4	12
LIN7C	12
CHMP2B	12
ACOX1	12
C12orf24	12
RHEB	12
HEATR3	12
TGDS	12
UNC50	12
UBE2E1	12
DNAJA2	12
E2F6	12
ATP5S	12
ZNF140	12
CDKN2AIP	12
C17orf48	12
PAQR3	12
ANKRA2	12
FPGT	12
DENND4A	12
PCNP	12
KIAA0372	12
SACM1L	12
ZNF267	12
ZCCHC10	12
CAPZA2	12
CHORDC1	12
TMED7	12
RY1	12
RAB33B	12
RAB2A	12
APPL1	12
RCN2	12
PEX3	12
SEH1L	12
TAF11	12
MRPS27	12
MAP2K1IP1	12
BPGM	12
CCDC90B	12
TMEM33	12
ZNF468	12
ACYP2	12
FAM18B	12
SLC35A5	12
C5orf28	12
HIBCH	12
SC5DL	12
CRYZL1	12
RNF11	12
C1orf174	12
AZI2	12
BBS10	12
YWHAE	12
MRPS10	12
IBTK	12
ADH5	12
YEATS4	12
SLC35A1	12
FAIM	12
CDKL3	12
TBC1D15	12
ARL6IP1	12
EIF1AX	12
THAP1	12
SLMO2	12
PSMC6	12
LRRC40	12
SLC35A3	12
BLZF1	12
MGC70863	12
POLI	12
C1orf109	12
PIGF	12
ACTL6A	12
FBXO38	12
FASTKD3	12
CLPX	12
BRWD2	12
PAIP1	12
MYNN	12
EIF1B	12
HDAC3	12
RAB9A	12
MOSPD1	12
KRCC1	12
SEC24A	12
STXBP3	12
PDHX	12
UBE2W	12
SOCS5	12
SIP1	12
ERCC8	12
KRT10	12
SP3	12
TMF1	12
PLEKHF2	12
MRS2L	12
C2orf3	12
SNX11	12
DPY19L4	12
KIAA0196	12
DYNC2LI1	12
DNAJB9	12
UBE2D2	12
CLCC1	12
DIMT1L	12
USP15	12
CPOX	12
TMEM135	12
CAMLG	12
AGL	12
CENPQ	12
UBXD6	12
UBE2B	12
GIN1	12
MTO1	12
DDIT4	13
ANGPTL4	13
SLC16A1	13
ENO1	13
NFIL3	13
MAFF	13
SLC6A8	13
ERO1L	13
HIG2	13
STC2	13
AK3L1	13
ARL4C	13
PLOD1	13
PFKP	13
SLC2A3	13
TPI1	13
ALDOA	13
SPAG4	13
PLOD2	13
P4HA1	13
JMJD6	13
SAP30	13
CA9	13
C3orf28	13
BNIP3	13
GAPDH	13
PGK1	13
GYS1	13
AKAP12	13
LDHA	13
NOL3	13
ADM	13
INSIG2	13
NRN1	13
KLF10	13
ENO2	13
IGFBP5	13
ADFP	13
VEGFA	13
HK2	13
VKORC1	13
ZNF395	13
GBE1	13
BNIP3L	13
SLC2A1	13
ATF3	13
TMEM45A	13
IRF7	14
OAS2	14
B2M	14
CASP4	14
HEXB	14
ZMYM6	14
S100A13	14
UBE1L	14
TMEM140	14
PSMB9	14
PIGB	14
RTP4	14
TRIM6-TRIM34	14
RSAD2	14
APOBEC3G	14
PARP12	14
HERPUD1	14
PSME2	14
LAP3	14
TAP1	14
OAS1	14
CYBRD1	14
RRAS	14
TXNDC15	14
RARRES3	14
MT1G	14
GLB1	14
TRIM22	14
LEPROT	14
TRIM21	14
CASP1	14
HLA-A	14
DCTD	14
IFI44	14
FLJ20035	14
CD59	14
IRF9	14
HCP5	14
TMBIM1	14
GBP1	14
HEBP1	14
NMI	14
SP110	14
HMGCL	14
MX1	14
HLA-B	14
IFIH1	14
VAMP5	14
MX2	14
OAS3	14
ANXA4	14
PGCP	14
TSPO	14
LAMP2	14
CTBS	14
HERC5	14
PSME1	14
CYP27A1	14
HLA-F	14
CIB1	14
APOL6	14
ASL	14
TLR3	14
SAMD9	14
RAB32	14
IFIT2	14
PPIC	14
ISG15	14
ICAM3	14
IFI35	14
PSMB8	14
HLA-G	14
IFIT3	14
S100A6	14
LAPTM4A	14
TAPBPL	14
MGST2	14
SH3BGRL3	14
MR1	14
APOL3	14
COPZ2	14
BTN3A3	14
TRADD	14
HLA-C	14
TAX1BP3	14
IFI6	14
APH1B	14
BLVRB	14
IFI44L	14
TRIM5	14
UBE2L6	14
OASL	14
DERL2	14
POLD4	14
FAM26B	14
S100A4	14
IRF1	14
LY6E	14
FAS	14
BTN3A2	14
HEXA	14
PLSCR1	14
WARS	14
PRDX6	14
C1orf54	14
XAF1	14
BST2	14
ETHE1	14
MTHFS	14
CXCL10	14
DDX58	14
SDC2	14
CHPT1	14
SP100	14
REXO2	14
SERPINB6	14
SYPL1	14
GSTK1	14
HLA-E	14
CD58	14
CSTB	14
BTN3A1	14
PSMB10	14
STAT1	14
FAH	14
EIF2AK2	14
USP18	14
TRIP11	15
MYO1C	15
SEC61A1	15
SLC9A1	15
PLD3	15
GALNT2	15
DNAJC3	15
UBE2Z	15
STAT3	15
STX4	15
FLII	15
ACP2	15
CTDSP1	15
HSP90B1	15
TRAM2	15
PTPN1	15
VASP	15
GALNT11	15
NPC1	15
GLT25D1	15
VCL	15
DUSP3	15
CREB3L2	15
PDIA5	15
LAMC1	15
MKNK2	15
RPN2	15
WDR1	15
TMEM43	15
CTSA	15
SHC1	15
TMEM112B	15
FLNA	15
CDV3	15
TRIM44	15
NFKB1	15
TAPBP	15
HK1	15
HSPA5	15
IQGAP1	15
C19orf28	15
KIAA0152	15
TBL1X	15
LPP	15
TMED9	15
SIDT2	15
PTP4A2	15
FBXL11	15
RBMS1	15
IGF2R	15
MAFG	15
TRIM14	15
PARP4	15
CAPN2	15
GNS	15
PKD2	15
COL4A3BP	15
HDLBP	15
CSNK1D	15
LTBP3	15
HEG1	15
FER1L3	15
ADCY9	15
TGOLN2	15
SLC43A3	15
TRIOBP	15
TXNDC5	15
ARID5B	15
AYTL2	15
FAM46A	15
AKAP13	15
CTNND1	15
LRRFIP1	15
MCL1	15
KLF6	15
TMEM127	15
CALD1	15
FLJ20254	15
FAM38A	15
NAGPA	15
FYCO1	15
PDIA3	15
GANAB	15
LGALS3BP	15
SERPINH1	15
PIGT	15
NFIC	15
CPD	15
RAI14	15
FAM62A	15
FAM120A	15
PLXNA1	15
ATP1A1	15
SLC26A2	15
KIAA0323	15
CAST	15
P4HB	15
CFLAR	15
CTNNA1	15
IRAK1	15
LAMP1	15
M6PR	15
ZC3HAV1	15
MGC15523	15
FNDC3B	15
EHBP1	15
LASS2	15
SFRS2IP	15
EML3	15
PDCD6IP	15
ZCCHC6	15
TMEM2	15
WIPI1	15
ADAMTS1	15
RCN1	15
ACTG1	15
CKAP4	15
RUFY1	15
GPC4	15
TACC1	15
MGAT4B	15
CHP	15
SEC31A	15
AFTPH	15
NFE2L1	15
LIMS1	15
CHSY1	15
ACTR1A	16
UBE2D1	16
TIAL1	16
PPIF	16
VPS26A	16
IDI1	16
COX15	16
RPP30	16
SGMS1	16
MTG1	16
PPP2R2D	16
BMI1	16
GOT1	16
MSRB2	16
NSMCE4A	16
KIN	16
STAM	16
BCCIP	16
TFAM	16
WAPAL	16
NT5C2	16
PDSS1	16
C10orf88	16
NMT2	16
PDCD4	16
ADK	16
ZDHHC6	16
ASCC1	16
KIAA0157	16
SHOC2	16
ASB13	16
GHITM	16
C10orf119	16
TRDMT1	16
SLC25A16	16
NOC3L	16
SEPHS1	16
CBARA1	16
CUL2	16
BUB3	16
PPP3CB	16
MINPP1	16
ARHGAP12	16
CHUK	16
EIF4EBP2	16
CDC123	16
MARCH5	16
SMNDC1	16
SIRT1	16
OAT	16
REV1	17
CTCF	17
LUC7L2	17
DDX46	17
POLG2	17
PCGF3	17
ADNP2	17
USP24	17
CEP63	17
TIA1	17
PRPF39	17
MGA	17
SART3	17
POLR3E	17
ATAD2B	17
TPP2	17
PRDM4	17
PWP2	17
SET	17
RIF1	17
POLS	17
DHX16	17
TSEN2	17
TLK2	17
EWSR1	17
ZNF84	17
SSRP1	17
RLF	17
ANP32E	17
PALB2	17
RRP15	17
RFC1	17
PRPF40A	17
U2AF1	17
CCDC76	17
CASP8AP2	17
ZNF518	17
HISPPD1	17
TRRAP	17
KIAA0406	17
PHIP	17
THUMPD1	17
MDC1	17
HNRPA3	17
KHDRBS1	17
UBAP2L	17
MPHOSPH10	17
JMJD1C	17
TRIT1	17
MTMR4	17
MBD1	17
DMXL2	17
PRPF38B	17
ZNF281	17
RTF1	17
CFDP1	17
ZNF131	17
CHFR	17
CNOT1	17
WDR68	17
SR140	17
C17orf85	17
OXSR1	17
TAF2	17
RRP1B	17
BTAF1	17
TTF1	17
XPO1	17
NCL	17
INTS8	17
UBR2	17
SMCHD1	17
HNRPD	17
DAZAP1	17
SMARCC1	17
STX6	17
ADNP	17
FUS	17
EXOD1	17
CENPC1	17
WRN	17
EED	17
MAML1	17
CCNT2	17
SMPD4	17
NASP	17
HNRNPR	17
ZNF623	17
RRS1	17
USP13	17
SUZ12	17
CEBPZ	17
THUMPD2	17
DDX5	17
HNRNPA2B1	17
NFATC2IP	17
ZFYVE16	17
KIAA0133	17
C4orf15	17
GNL2	17
PPWD1	17
JARID1B	17
ZNF764	17
SS18L1	17
CNOT6	17
ZNF354A	17
GAPVD1	17
MDN1	17
RPL23	17
RBM15	17
NARG1	17
TARDBP	17
C11orf30	17
SEC63	17
RBM12	17
MAP4K5	17
SLC39A6	17
MORC2	17
PKN2	17
PMS1	17
HNRPK	17
SMC1A	17
MTF2	17
FBXO11	17
MED23	17
SRRM1	17
ASXL1	17
ZNF146	17
JMJD2A	17
SENP6	17
UBE2G2	17
RC3H2	17
HNRPH3	17
GTF3C4	17
ACIN1	17
FXR1	17
CXorf45	17
PBRM1	17
RBM4	17
ARIH2	17
KLHL20	17
QRICH1	17
ZNF7	17
NIPBL	17
CPSF6	17
NUP153	17
HNRNPA1	17
ILF3	17
UPF3B	17
RBM16	17
LBR	17
RAF1	17
TCERG1	17
SMC3	17
NOL8	17
RRN3	17
CBX1	17
ELF2	17
RIC8B	17
PNN	17
HNRPH1	17
HNRPM	17
SYNCRIP	17
SETD2	17
STAG1	17
PFAS	17
PAXIP1	17
C10orf137	17
NPAT	17
CHD1	17
MPHOSPH9	17
HNRPAB	17
ZC3H7A	17
SMC6	17
DNMT1	17
C14orf138	17
ZCCHC11	17
TUBGCP3	17
RPS6KB1	17
RBM25	17
NUP43	17
ZCCHC8	17
SLC27A3	18
KLHDC8A	18
BICD1	18
MEOX2	18
SLC4A3	18
CITED1	18
ELOVL2	18
PDE4B	18
TNFAIP6	18
ZMAT3	18
SPRY2	18
BLM	18
FJX1	18
ARL4A	18
CENTD3	18
KLHL4	18
DUSP6	18
KCNF1	18
OBSL1	18
SNFT	18
ANXA5	18
IER5	18
DAG1	18
DUSP4	18
MMP2	18
DENND2A	18
FOXG1	18
PLAT	18
FNDC3A	18
ZYX	18
IGFBP2	18
THSD1	18
DBI	18
CDH6	18
LPL	18
TMEM158	18
PDGFC	18
C13orf18	18
HES1	18
IL1RAP	18
STK17A	18
BCAT1	18
PDZD2	18
TRIO	18
JAG1	18
CHST7	18
TRIB2	18
VAV3	18
RHBDF1	18
WEE1	18
ITGA7	18
FLJ21963	18
SHROOM2	18
SPATA6	18
FBXO17	18
HOPX	18
ACSL3	18
PDGFA	18
NT5E	18
ETV5	18
PTPN9	18
DLC1	18
SPRY1	18
SPRY4	18
SALL1	18
CHL1	18
C12orf52	19
URM1	19
AKR7A3	19
FAHD2A	19
PET112L	19
MIPEP	19
HSD17B8	19
CAMK1	19
MECR	19
TOR3A	19
NFKBIE	19
ZNF688	19
PCYT2	19
CPT2	19
POMGNT1	19
FDXR	19
RWDD2B	19
SLC35D2	19
CRELD1	19
ACY1	19
ATPAF2	19
COQ4	19
ABHD11	19
FARS2	19
C6orf108	19
B4GALT7	19
FLJ22222	19
SSNA1	19
MTX1	19
DRG2	19
UROD	19
C19orf24	19
SLC37A4	19
ACTR1B	19
DNPEP	19
HEMK1	19
CHMP6	19
STX5	19
GSTZ1	19
NT5C	19
TMEM62	19
GSTM4	19
TEX264	19
ST6GALNAC4	19
JMJD4	19
PPCDC	19
VPS33A	19
KIAA0409	19
DALRD3	19
FXN	19
HYAL2	19
FRAG1	19
TMEM53	19
TREX1	19
PXMP4	19
NME3	19
TMEM134	19
AKR7A2	19
APEH	19
BCL7C	19
CCDC44	19
GPR175	19
NUDT11	20
SCAMP5	20
PAK3	20
AP3B2	20
LOC55565	20
MYO16	20
PPM1E	20
DPF1	20
MAGEH1	20
INSM1	20
PCBP4	20
CXorf1	20
PKIA	20
NRXN2	20
PHF16	20
MAPT	20
ELMO1	20
DGKB	20
MLLT11	20
KIF1A	20
TRO	20
SORCS3	20
TMEM35	20
CRB1	20
SCN3A	20
ADD2	20
PKNOX2	20
RNF144A	20
ASCL1	20
BEX4	20
NFIB	20
KIF21B	20
EVL	20
DUSP8	20
MPP2	20
MYT1	20
EFS	20
PGAP1	20
TCEAL2	20
SUSD4	20
VAX2	20
SRGAP3	20
NCALD	20
TCF7L1	20
C1orf165	20
CAMTA1	20
WASF1	20
FAM130A2	20
[truncated: 3,425 more rows]
