# Supplementary material for: Integrative Multi-omics Module Network Inference with Lemon-Tree
Source: PLoS Comput Biol. 2015 Feb 13;11(2):e1003983. doi: 10.1371/journal.pcbi.1003983 (PMC4332478; doi:10.1371/journal.pcbi.1003983)
Supplement: S2 Table — (XLS) [file pcbi.1003983.s002.xls]

## Sheet: Sheet1
Table S2:	Top regulators (1% cutoff level) for copy-number profiles (amplified genes).
Gene symbol	Cluster	Score
MYCN	0	390.561
ASAP1	0	244.807
DDX1	0	137.543
CCNE1	0	97.8969
ADCY8	1	480.335
C1orf101	1	156.072
PDGFRA	1	136.235
INSR	1	130.924
HIPK3	1	92.3513
CHIC2	1	81.4222
CEP170	1	73.9062
RECQL5	2	441.256
SOX2	2	116.649
C2orf43	3	231.518
KRIT1	3	150.726
ANKIB1	3	103.036
ATP6V0A4	3	92.0925
PRSS58	3	91.1123
ADCY8	3	85.0731
MIF4GD	3	80.3007
PPP1R15B	3	79.4577
CCNE1	3	75.5302
INF2	4	306.353
ZBTB42	4	269.662
SIVA1	4	252.67
AKT1	4	195.366
ADSSL1	4	160.108
C14orf180	4	99.7115
TMEM179	4	99.5736
C1orf101	5	307.132
RECQL5	5	230.945
SDCCAG8	5	188.542
ADCY8	5	130.808
PDPN	5	120.925
CCNE1	6	227.957
COL4A1	6	195.719
KRIT1	6	161.972
RHOB	6	106.279
ANKIB1	6	75.4194
WDR35	6	74.0363
GRB2	7	132.971
CHIC2	7	122.699
MGAM	7	112.049
SOX2	7	103.67
PDGFRA	7	95.3516
EGFR	8	192.64
CHIC2	8	104.177
INSR	8	90.1193
ADCY8	9	393.624
GSDMC	9	110.065
INSR	10	1452.37
RHOB	10	154.351
C1orf101	11	456.532
RHOB	11	243.682
PRDM2	11	141.752
CCNE1	11	88.4737
PIK3CA	11	83.9744
SDCCAG8	12	468.853
FGFR3	12	426.326
KRIT1	12	153.222
RHOB	12	143.842
C1orf101	12	132.532
MDM2	12	102.241
PIK3CA	12	102.194
ANKIB1	12	93.4755
OS9	12	87.1139
CNTNAP2	12	84.931
AGAP2	12	78.5308
FAM115C	13	401.572
MYCN	13	84.2114
MDM4	14	327.37
C1orf101	14	186.177
CHIC2	14	181.634
EGFR	14	159.396
PRDM2	14	144.141
AKT3	14	99.7587
PDGFRA	15	251.662
CHIC2	15	180.725
GRB2	15	115.779
SOX2	15	97.4119
AGAP2	15	77.655
LAPTM4A	16	144.452
FAM49B	16	107.784
WDR35	16	104.177
PUM2	16	102.766
IMMP1L	16	87.2788
DNAJC24	16	75.1813
RHOB	17	399.245
MYCN	17	286.026
GSDMC	17	182.161
SCIMP	17	116.55
DCDC1	17	106.215
ASAP1	17	82.4058
C12orf5	17	75.6729
EGFR	18	617.046
INSR	18	266.689
CCNE1	18	108.679
FGFR3	19	97.4006
hsa-mir-4283-2	19	89.0949
DDX1	19	77.6199
CHIC2	20	458.192
MDM4	20	213.277
MYCN	20	190.489
TSFM	20	122.976
EGFR	20	74.2934
DNAJC24	20	73.8023
C1orf101	21	184.959
IRS2	21	129.68
DDX1	21	79.2268
FGFR3	22	258.715
RDH14	22	198.266
SCIMP	22	194.809
GSDMC	22	145.981
PRDM2	22	124.691
PIK3CA	22	113.089
ADSS	22	104.327
PRSS1	22	98.3914
PDPN	22	93.2514
ASAP1	22	82.5789
RHOB	22	74.7673
AGAP2	23	224.982
SCIMP	23	122.841
CHIC2	23	82.0717
RHOB	24	246.394
PRDM2	24	179.505
DDX1	24	164.321
PDPN	24	148.27
ADCY8	24	94.7654
GSDMC	24	87.1805
AGAP2	25	168.143
MYCN	25	86.3136
RHOB	25	75.7914
KCNH2	25	73.9236
ADCY8	26	174.453
CHIC2	26	164.029
AKR1B1	26	114.054
FGFR3	27	152.255
RHOB	27	90.0049
AKAP3	27	87.9803
DYRK4	27	87.0461
NDUFA9	27	76.9668
CCDC132	28	137.294
INSIG1	29	119.42
EN2	29	101.475
CNPY1	29	89.5012
SUMO2	30	161.88
hsa-mir-4283-2	30	143.324
GGA3	30	102.446
OS9	30	94.0458
CCNE1	31	365.49
EGFR	31	154.952
B4GALNT1	31	79.6324
INSR	31	76.5321
FAM115C	32	108.441
INSIG1	32	80.2048
RHOB	33	169.284
GSDMC	33	117.545
ADCY8	33	100.174
PIK3CA	33	90.4306
SDCCAG8	33	88.4482
POU5F1B	33	81.6003
PIK3CA	34	154.356
DDX1	34	111.238
MYCN	34	90.6161
C1orf101	34	80.3115
EGFR	35	406.076
SAMD9	35	207.314
CHIC2	35	103.899
MDM4	35	72.386
COL4A1	36	547.238
MYO16	36	341.596
IRS2	36	246.809
PDGFRA	37	420.865
CHIC2	37	359.309
CCDC132	37	72.3359
SAMD9	38	76.1648
ASAP1	39	269.369
KRIT1	39	79.8346
ASAP1	40	497.596
MYCN	40	74.3024
PDGFRA	40	73.9285
RDH14	41	130.926
C2orf43	41	100.243
SDCCAG8	41	77.6943
CEP170	42	130.849
ADCY8	42	130.012
SDCCAG8	42	113.113
DDX1	42	89.7403
INSR	42	76.1561
GSDMC	42	72.8967
SDCCAG8	43	236.241
MYCN	43	105.639
INSR	43	82.0216
CHIC2	43	78.2103
hsa-mir-4283-2	44	154.445
EGFR	44	117.826
SOX2	44	72.2956
CHIC2	45	497.784
hsa-mir-4283-2	46	224.68
EGFR	46	185.044
CHIC2	46	132.37
FAM49B	46	106.907
TSPAN31	46	93.0185
C1orf101	47	96.4959
INSR	47	96.3798
CHIC2	48	144.472
CHIC2	49	151.847
INSR	49	112.495
SUMO2	50	80.6657
hsa-mir-4283-2	50	79.8362
CHIC2	51	260.767
PDGFRA	52	196.27
RHOB	52	164.129
KRIT1	52	103.81
IMMP1L	52	84.5303
PRDM2	53	272.427
CHIC2	53	177.271
GSDMC	53	125.804
SOX2	54	180.222
PIK3CA	54	111.787
C1orf101	54	74.2476
FAM49B	55	209.889
POU5F1B	55	119.283
C1orf101	55	111.004
ADSS	55	100.344
POU5F1B	56	214.266
ADCY8	56	109.061
SDCCAG8	56	88.6699
CEP170	56	86.3302
C1orf101	56	82.406
PPP1R15B	56	76.3344
SDCCAG8	57	113.473
MDM4	57	94.2167
AKT3	57	93.2028
KRIT1	58	550.809
AKAP3	58	100.873
NDUFA9	58	95.1257
DYRK4	58	95.0954
IMMP1L	58	85.6009
C12orf4	58	73.2743
RHOB	58	73.0254
RHOB	59	218.968
C1orf101	59	150.008
SDCCAG8	59	124.276
hsa-mir-4283-2	60	180.846
EGFR	60	179.191
MDM4	60	137.053
SDCCAG8	60	88.1836
CHIC2	60	84.7203
EGFR	61	763.231
INSR	61	109.419
CCNE1	61	75.0243
CDK6	62	101.348
MYCN	63	102.111
SDCCAG8	63	90.8406
ADCY8	63	76.6831
KRIT1	64	232.309
C12orf4	64	137.606
DYRK4	64	129.784
AKAP3	64	127.565
NDUFA9	64	125.702
ASAP1	65	379.542
MDM2	65	100.944
CCNE1	65	89.5787
MYCN	65	89.0338
CHIC2	66	102.659
DDX1	66	80.1554
SUMO2	66	78.7933
SUMO2	67	218.009
MYCN	69	172.416
CHIC2	69	167.283
CCNE1	69	110.704
EGFR	69	98.4294
INSR	70	295.397
SCIMP	70	190.047
CCNE1	70	166.069
MTRNR2L6	70	110.514
EGFR	70	86.3009
DDX1	70	78.858
KRIT1	71	124.567
SAMD9	71	107.715
ANKIB1	71	98.3925
ADSSL1	72	141.106
C1orf101	72	96.2356
EGFR	73	452.315
MDM4	73	97.7453
PDPN	73	84.2701
C2orf43	74	252.062
INSR	74	138.548
KLHDC10	74	92.8646
RHOB	74	90.0448
TMEM209	74	84.2947
PRSS1	75	99.2194
PARP11	75	83.2684
MTRNR2L6	75	75.6665
C1orf101	76	202.097
MTRNR2L6	76	109.535
CHIC2	77	294.421
KRIT1	77	251.461
EGFR	77	154.159
ADCY8	77	85.1532
CHIC2	78	293.061
DDX1	78	159.866
SCIMP	78	133.304
EGFR	78	80.6946
hsa-mir-4283-2	79	218.509
AKT3	79	74.6618
CHIC2	80	288.294
ASAP1	80	91.8194
C7orf33	80	78.1317
KRIT1	81	130.137
C1orf101	81	81.2094
PRDM2	82	126.214
AKT3	82	124.329
C1orf101	82	113.303
DDX1	82	90.0779
RHOB	82	74.3811
C12orf5	83	116.558
DDX1	83	106.208
MYCN	83	90.0083
SCIMP	83	87.3379
MYCN	84	246.843
ASAP1	84	137.988
CCNE1	84	122.082
SDCCAG8	85	134.447
MDM4	85	131.936
AGAP2	85	79.4137
CHIC2	86	271.138
PDGFRA	86	257.157
PIK3CA	86	86.9373
KRIT1	87	303.647
RHOB	87	97.1472
EGFR	87	82.1614
RHOB	88	114.626
SUMO2	88	84.2586
DDX1	88	75.218
OS9	89	111.981
hsa-mir-26a-2	89	104.593
CTDSP2	89	100.821
AVIL	89	98.1439
MYCN	89	75.099
CCNE1	90	116.249
ASAP1	90	88.2876
MDM4	91	228.487
AGAP2	91	78.6202
CAPZA2	91	72.7644
C1orf101	92	304.312
ADSS	92	176.697
EGFR	93	235.112
C7orf33	93	161.798
ASAP1	94	315.376
DDX1	94	93.0757
ADCY8	94	88.7858
PRDM2	95	121.887
PARP11	95	116.678
PDPN	95	111.232
CCND2	95	104.473
ADSS	95	94.1735
MYCN	96	157.791
IMMP1L	96	153.33
ASAP1	96	96.7946
INSR	97	213.056
ASAP1	97	94.451
PRDM2	98	212.716
PDPN	98	107.091
DDX1	98	84.0784
PDGFRA	99	146.805
MYCN	99	126.398
CHIC2	99	126.377
HS1BP3	100	81.567
TAS2R39	100	72.262
C7orf33	101	106.768
MYCN	101	86.2242
CHIC2	101	82.7284
MYCN	102	79.1795
SDCCAG8	102	77.3431
C1orf101	102	74.3195
MYCN	103	296.671
ASAP1	103	199.637
CCNE1	103	182.88
INSR	104	256.038
RHOB	104	105.22
CHIC2	104	95.0766
EGFR	105	288.435
CHIC2	105	195.63
PDGFRA	106	193.732
EGFR	106	131.81
C2orf43	106	127.745
TAS2R39	106	76.0472
DDX1	107	121.377
CAPZA2	107	80.1483
LETM1	108	98.2237
FGFR3	108	95.8104
MDM4	108	82.4593
SCIMP	108	78.8591
B4GALNT1	109	86.885
hsa-mir-4283-2	109	81.4277
C1orf101	110	90.6772
GGA3	110	90.6104
EGFR	111	126.177
PDGFRA	111	101.978
CAPZA2	111	91.291
CHIC2	112	264.417
hsa-mir-4283-2	112	80.9596
ASAP1	113	278.675
CCNE1	113	152.965
EGFR	114	122.612
hsa-mir-4283-2	114	120.916
CHIC2	114	76.731
EGFR	115	161.769
INSR	116	521.825
EGFR	116	225.609
CHIC2	117	179.167
EGFR	117	88.9998
DDX1	118	214.018
MYCN	118	99.0159
CHIC2	118	81.3877
ASAP1	118	76.1098
FAM115C	119	74.786
FAM115A	119	74.0089
ASAP1	120	183.858
MYCN	120	98.9809
SCIMP	120	98.1643
RHOB	120	89.6255
SDCCAG8	120	83.334
GSDMC	120	77.8431
