# Supplementary material for: Integrative Multi-omics Module Network Inference with Lemon-Tree
Source: PLoS Comput Biol. 2015 Feb 13;11(2):e1003983. doi: 10.1371/journal.pcbi.1003983 (PMC4332478; doi:10.1371/journal.pcbi.1003983)
Supplement: S3 Table — (XLS) [file pcbi.1003983.s003.xls]

## Sheet: Sheet1
Table S3:	Top regulators (1% cutoff level) for copy-number profiles (deleted genes).
Gene symbol	Cluster	Score
CSMD1	0	145.154
C9orf53	0	79.6212
CDKN2A	0	67.8249
NMUR2	0	65.0109
TTC1	0	42.7541
SLU7	0	33.6659
hsa-mir-3142	0	31.2424
C5orf54	0	30.3001
HEBP1	0	26.9624
GABRA6	0	26.7739
GABRB2	0	25.7373
hsa-mir-146a	0	24.7888
IL12B	0	24.5642
CCNJL	0	24.0171
UBLCP1	0	23.2783
PTTG1	0	22.4322
RNF145	0	22.3542
TRIM22	0	20.498
ZFHX3	0	19.5464
C1QTNF2	0	18.8667
PWWP2A	0	17.8514
EBF1	0	14.8901
C5orf47	0	14.7727
hsa-mir-548c	0	14.7235
OR52N5	0	14.2473
TRIM5	0	13.3367
FABP6	0	12.7601
OR56A4	1	164.702
OR52M1	1	115.812
ATAD1	1	115.617
KCNH1	1	81.3127
OR56A1	1	80.0272
OR52A5	1	78.4341
OR52A1	1	64.9753
WDR37	1	61.2962
hsa-mir-604	1	55.6006
ADARB2	1	50.8105
hsa-mir-938	1	48.8461
EML5	1	44.4782
hsa-mir-548q	1	43.8704
KLLN	1	43.7583
PAOX	1	35.8888
IDI1	1	34.2704
IDI2	1	29.2175
AMBRA1	1	29.1133
OR56A3	1	27.6801
OR52N2	1	25.9843
FAF1	1	24.1445
MOB2	1	24.1355
MEGF6	1	23.7091
TP53	1	20.5458
RCOR3	1	19.7997
HARBI1	1	13.5336
GALNT2	1	13.5054
ATXN3	1	13.2244
hsa-mir-3201	2	559.458
NETO1	2	112.831
OR52N5	2	88.3903
C12orf66	2	56.6253
ZNF695	2	49.0838
AHCTF1	2	37.8269
GJA1	2	24.3328
TFB2M	2	23.8369
SLC45A1	2	22.0396
SCCPDH	2	18.6645
HYDIN	2	18.0002
hsa-mir-1233-1	2	15.6685
hsa-mir-340	2	14.1119
C9orf53	3	327.809
CDKN2A	3	144.385
PAOX	3	128.066
MARC2	3	113.372
MC1R	3	100.287
TUBB3	3	95.6638
ATP1B2	3	88.0754
hsa-mir-31	3	81.2272
hsa-mir-3122	3	42.5718
DTL	3	35.4332
GADL1	3	34.6458
RB1	3	30.0129
IL26	3	29.4474
ANGEL2	3	27.1996
RAP1B	3	26.3458
CHD5	3	25.3838
IFNA2	3	24.7734
IFNA8	3	23.7788
KLLN	3	22.2171
RPL22	3	22.0628
RPS6KC1	3	20.5603
IFNA5	3	20.2653
MAT2B	3	20.2421
FLT4	3	18.1149
EFCAB4A	3	17.8704
KIF4B	3	17.0448
DMRTA1	3	16.3329
VASH2	3	15.7641
CDKN2C	3	15.2749
IFNA13	3	15.1856
PTEN	3	14.848
OMG	3	14.7819
C1orf198	3	14.4039
IFNA6	3	14.362
ADRA1B	3	13.4728
IFNA1	3	13.0854
HMMR	3	12.8696
ESRRG	3	12.7258
DAAM1	4	108.851
SIX4	4	91.182
SIX1	4	90.6001
DACT1	4	75.8203
ZFP36L1	4	68.8223
MNAT1	4	54.6715
TRMT5	4	52.9265
KIAA0586	4	35.9393
SIX6	4	35.0137
ARG2	4	33.4611
C14orf39	4	28.042
SLC38A6	4	25.4857
EFCAB4A	4	24.0416
ACOT2	4	23.6503
TAS2R43	4	22.8783
PPM1A	4	19.3827
GPATCH2	4	18.3102
ZBTB42	4	17.9261
SIVA1	4	17.7616
SYT16	4	17.7155
INF2	4	16.221
EVI2B	4	14.4985
AKT1	4	14.2697
EVI2A	4	13.9538
OMG	4	13.4985
MARK3	4	13.2211
hsa-mir-340	5	348.38
SMYD3	5	156.22
hsa-mir-3201	5	78.2626
CLEC18B	5	38.8068
USH2A	5	28.014
KCNJ13	5	27.3878
CENPF	5	24.3544
IFNA14	5	24.1064
C1orf131	5	23.2561
PGBD5	5	22.7235
DMRTA1	5	22.3266
DNAH14	5	21.8186
NETO1	5	20.6624
TRIM67	5	16.2715
PAOX	5	16.266
GNPAT	5	15.5365
MARC2	5	14.9651
EGLN1	5	14.254
SPATA17	5	14.1929
AGT	5	13.9738
COG2	5	13.806
EXOC8	5	13.3931
CSMD1	6	260.421
EFHD1	6	118.825
ACAP2	6	95.6244
KLLN	6	76.1612
hsa-mir-340	6	68.6748
ZDHHC19	6	62.1468
LSAMP	6	52.5317
MUC4	6	44.9569
LYRM1	6	39.6193
UBXN7	6	30.124
OR51I2	6	28.6939
CLEC18B	6	22.6181
EIF4E1B	6	22.0632
CNST	6	20.5231
ART5	6	17.9437
CDKN2C	6	17.5913
WDR53	6	17.5151
ATAD1	6	17.2992
GIGYF2	6	17.1095
CTBP1	6	16.2788
FBXO45	6	15.9544
ADARB2	6	14.4355
EBPL	6	14.4227
ADAD2	7	185.967
FLT4	7	164.932
PAOX	7	109.784
CDKN2A	7	89.6581
OMG	7	67.7516
SLC16A7	7	64.3325
MARC2	7	49.9938
C9orf53	7	47.6321
TP53	7	29.4653
CLEC18B	7	28.8551
DMRTA2	7	26.2597
SCGB3A1	7	25.0441
JMJD4	7	21.2671
NENF	7	20.8153
ITPKB	7	19.804
OR2Y1	7	18.2466
PTTG1IP	7	16.9666
hsa-mir-340	7	16.4854
KLLN	7	16.4261
NETO1	7	16.3525
SNAP47	7	14.1267
TRIM17	7	14.1068
PGBD5	7	13.6829
PTEN	7	13.4381
GUK1	7	12.7124
C9orf53	8	254.32
PAOX	8	194.952
CDKN2A	8	156.112
KIAA0125	8	103.375
ATAD1	8	55.0342
C12orf66	8	43.7832
IL26	8	42.0848
SRGAP1	8	33.0518
PTTG1IP	8	32.446
LPCAT4	8	30.4836
TFRC	8	19.7051
FAF1	8	18.8358
KCNH1	8	16.8653
API5	9	134.563
KRTAP5-6	9	117.401
TTC17	9	52.0706
TFRC	9	37.1943
LRIG3	9	26.027
RIC8A	9	24.9522
BET1L	9	21.424
hsa-mir-340	9	21.379
HBD	9	20.3093
TNNI2	9	20.2586
PKP3	9	19.344
ROBO2	9	19.2969
EFCAB4A	9	19.2765
SIRT3	9	18.9613
SRGAP1	9	18.5419
SIGIRR	9	16.6193
TBC1D30	9	15.4996
IRF8	9	15.4962
CRYM	9	14.8552
CTSD	9	14.2264
hsa-mir-129-2	9	13.1558
KIAA0125	9	13.0752
PAOX	10	179.876
VSIG10L	10	151.048
NKG7	10	136.551
LIM2	10	127.213
CLDND2	10	126.119
IGLON5	10	76.2484
hsa-mir-340	10	75.5522
ETFB	10	67.5405
UBXN7	10	50.5574
HBD	10	40.2536
hsa-mir-938	10	37.5349
CTU1	10	36.5159
hsa-mir-604	10	35.175
ADAMTS18	10	32.5179
KLK14	10	28.443
CEP19	10	26.844
WDR53	10	26.4886
SIGLEC7	10	25.3404
FBXO45	10	24.1731
IFNA14	10	21.161
KIAA1143	10	19.4994
FAM153A	10	16.7614
KLK13	10	15.9057
CBY3	10	15.1461
ATG13	10	14.9897
KLK11	10	12.8879
KIAA0125	10	12.6365
PAOX	11	182.63
hsa-mir-340	11	132.124
KRTAP5-6	11	131.577
AMBRA1	11	68.5161
hsa-mir-604	11	64.8551
ACTN1	11	61.5173
hsa-mir-15a	11	58.3285
NLRP6	11	55.9287
hsa-mir-938	11	55.787
hsa-mir-548q	11	50.8324
ATAD1	11	44.397
RCBTB2	11	38.2116
CLK4	11	33.4735
ATP1B2	11	32.2098
SIGIRR	11	22.361
PKP3	11	21.5173
WDR37	11	21.2893
IDI1	11	17.2835
KLLN	11	17.231
HBG2	11	14.7303
IDI2	11	14.6321
PRB2	11	13.1181
hsa-mir-4273	11	12.6618
PAOX	12	391.172
hsa-mir-3201	12	138.273
FLT4	12	130.385
ACOT2	12	117.531
FOXF1	12	103.208
hsa-mir-340	12	98.8921
ATAD1	12	95.7792
TMEM80	12	87.3915
ADAD2	12	83.1846
FAM153A	12	73.9771
SLC16A7	12	59.3634
hsa-let-7i	12	58.7407
SMYD3	12	56.3493
DMRTA2	12	54.6864
C12orf61	12	51.9318
MUC4	12	48.3787
AKT1	12	47.6055
FBXO15	12	47.5639
DRD1	12	44.4668
CLECL1	12	32.7288
FGF12	12	31.1406
TIMM21	12	30.6901
hsa-mir-708	12	30.5925
WDR37	12	30.1663
IRAK3	12	29.1161
LEMD3	12	28.6657
GRIP1	12	27.7514
CAND1	12	27.5201
TBC1D30	12	25.9325
CLEC18B	12	25.1049
SLC15A5	12	22.2794
LSAMP	12	15.7644
DR1	12	15.4676
TAS2R31	12	15.3472
EFCAB4A	12	13.5471
CCDC18	12	13.508
PRSS45	12	12.7242
WIF1	12	12.7185
hsa-mir-548q	13	77.1586
PTEN	13	67.2856
KCNIP1	13	43.5012
FGF12	13	35.7268
NMUR2	13	34.8148
OSTN	13	34.2437
hsa-mir-340	13	30.6006
KLLN	13	30.2493
IRGM	13	28.1561
GRIA1	13	26.7936
ATOX1	13	24.7535
G3BP1	13	23.3921
SPARC	13	21.4875
DPY19L2	13	21.2827
hsa-mir-604	13	18.9388
hsa-mir-938	13	18.8273
GLRA1	13	18.817
IRAK4	13	18.095
NETO1	13	17.2975
EYA4	13	16.4201
FAM19A2	13	16.2352
FAF1	13	15.7306
DMRTA2	13	13.9473
IDI2	13	13.8623
HRASLS	13	12.8572
CAND1	14	207.382
FLT4	14	164.423
ART5	14	126.862
CADPS	14	94.0918
MOB2	14	76.323
HELB	14	74.8272
FAM153A	14	34.3963
NELL2	14	33.0513
DBX2	14	28.2469
GRIP1	14	27.2563
ATAD1	14	25.4556
PAOX	14	21.3541
GPX3	14	20.8558
hsa-mir-548q	14	19.8423
KIAA0125	14	19.5533
TNIP1	14	18.856
SLC36A1	14	18.8005
IRGM	14	18.6047
GM2A	14	18.1806
RASSF7	14	17.4674
PTTG1IP	14	17.4092
LRRC56	14	16.897
UBTD2	14	16.8853
HBD	14	16.7907
SLC22A13	14	16.5117
OR52A5	14	16.1717
SLC36A3	14	15.8794
ZNF300	14	15.7843
C11orf35	14	15.6163
CCDC69	14	15.5437
SGCD	14	14.5439
SLC36A2	14	13.8913
HRAS	14	13.6374
DMRTA2	14	13.4073
RNH1	14	13.3031
hsa-mir-210	14	13.1091
hsa-mir-604	14	12.7246
OMG	15	282.383
EVI2B	15	216.465
SRGAP1	15	201.595
API5	15	74.9702
hsa-mir-340	15	67.5957
KLLN	15	58.9085
DR1	15	54.969
RBMS3	15	54.8906
OR52N5	15	43.2861
EFHD1	15	29.2081
LRP1B	15	27.9091
IDI2	15	23.6044
DIO2	15	22.7595
OR51I2	15	22.1301
IDI1	15	22.1013
CCDC18	15	21.6783
KCNJ13	15	21.2658
DYRK2	15	18.1562
PPP2R5A	15	17.5133
hsa-mir-548q	15	17.3166
hsa-mir-604	15	17.2766
GIGYF2	15	15.884
hsa-mir-938	15	14.1638
EVI2A	15	12.9523
hsa-mir-548q	16	239.41
hsa-mir-604	16	186.16
hsa-mir-938	16	175.287
ART5	16	82.3884
KRTAP5-6	16	53.6438
DYRK2	16	52.6899
KCNJ13	16	45.5164
IDI2	16	37.3265
DMRTA2	16	34.8526
IDI1	16	34.7564
WDR37	16	28.2819
NETO1	16	16.9698
SHBG	16	15.9924
CDC42BPA	16	14.2553
hsa-mir-340	17	349.413
KRTAP5-6	17	209.795
NMUR2	17	196.752
NLRP6	17	131.725
hsa-mir-3201	17	111.556
EFCAB4A	17	103.918
ZZEF1	17	83.3964
ATAD1	17	69.0435
OR52M1	17	57.1661
hsa-mir-15a	17	38.3595
FHIT	17	35.0087
hsa-mir-1233-2	17	32.0791
DRD1	17	25.9083
GOLGA8B	17	25.7492
SRGAP1	17	25.6216
MSX2	17	24.5604
FAM114A2	17	23.0719
GRIN2B	17	22.3229
SFXN1	17	22.3079
FBXW11	17	21.885
GNS	17	21.2201
QKI	17	21.1177
MFAP3	17	20.2639
TBK1	17	19.5643
SAT2	17	16.4415
hsa-mir-548c	17	15.9905
OLR1	17	14.9747
CLEC7A	17	14.7211
TBC1D30	17	14.6786
CLEC12B	17	14.4247
KPNA3	17	14.1994
CLEC1B	17	13.6644
CLEC1A	17	13.5387
CLEC12A	17	13.4779
KLLN	17	13.2219
CDKN2A	18	469.911
C9orf53	18	160.762
hsa-mir-604	18	147.333
hsa-mir-938	18	130.299
CDKN2B	18	38.7004
IDI1	18	20.9016
IDI2	18	20.5938
EFCAB4A	18	20.2767
TLX3	18	19.3836
ADARB2	18	19.1782
OR52E8	18	18.3765
hsa-mir-548q	18	13.9317
PAOX	19	507.184
hsa-mir-3201	19	88.5267
OR51A4	19	56.8314
IL26	19	48.5169
STK10	19	38.7908
RRM1	19	29.8747
hsa-mir-340	19	25.6745
USH2A	19	24.4771
IFNA6	19	16.9234
FAM19A5	19	16.1483
ADARB2	19	16.0716
NUP107	19	15.3252
hsa-mir-1233-2	20	254.16
GOLGA8B	20	248.343
ATAD1	20	175.821
ATG13	20	88.1428
KLK9	20	84.4406
KIAA0125	20	68.0065
DLG1	20	64.8416
hsa-mir-340	20	24.4422
OMG	20	21.49
LSAMP	20	20.4585
EVI2B	20	19.0689
PAOX	20	18.1005
NF1	20	16.6709
hsa-mir-604	20	16.5645
PAK2	20	16.001
HBG2	20	15.8446
hsa-mir-938	20	15.7176
FAF1	20	15.6703
CLK4	20	15.2942
TRH	20	15.2575
NKG7	20	14.5517
OR52E8	20	14.0342
ETFB	20	13.3614
LIM2	20	13.0346
CLDND2	20	12.6482
KLK9	21	78.1152
TMEM5	21	59.7037
PCYT1A	21	55.4438
AHCTF1	21	46.1349
TM4SF19	21	44.2699
TCTEX1D2	21	38.535
FAF1	21	29.7836
ZNF670	21	29.4954
ZNF695	21	28.4562
UBXN7	21	22.9879
SRGAP1	21	22.9391
KLK11	21	22.7396
RBMS3	21	21.233
ATAD1	21	20.4872
CDKN2A	21	19.1031
RNF168	21	18.4471
HBD	21	17.8028
CD33	21	16.8804
HYDIN	21	16.7033
C12orf66	21	15.9445
TFRC	21	15.6029
SIGLEC7	21	15.4587
ZDHHC19	21	15.4327
SENP5	21	14.6185
ADRA1B	21	14.5046
KLK10	21	14.5045
WDR53	21	13.5047
LRRC4C	21	12.6234
hsa-mir-340	22	422.111
KIAA0125	22	149.584
C5orf60	22	149.199
SYT8	22	141.489
RASSF3	22	104.166
FLT4	22	74.3359
CAND1	22	64.1098
OR51A2	22	54.1985
SLC45A1	22	50.7886
GNS	22	48.9823
TNNI2	22	42.3621
FAM19A2	22	41.1168
SLC16A7	22	40.9031
ACOT2	22	36.1304
PRB2	22	31.3317
CDKN2B	22	27.088
HMGA2	22	22.5815
ARIH2	22	18.21
PAOX	22	16.228
POU1F1	22	16.0281
CDKN2C	22	15.6305
KLRC3	22	15.5682
DBX2	22	13.4197
TNFRSF9	22	13.4114
ACAP2	22	12.8568
KIAA0125	23	221.134
ATP1B2	23	142.095
EVI2B	23	108.917
RASSF3	23	100.688
OMG	23	45.6811
HBD	23	41.658
OR51A4	23	33.5098
C16orf52	23	30.0234
CDKN2B	23	25.2601
TWF1	23	24.7458
hsa-mir-938	23	23.437
hsa-mir-604	23	22.6118
EVI2A	23	18.8799
hsa-mir-548c	23	15.5633
HS3ST4	23	13.0135
TBC1D30	24	347.525
KLLN	24	144.078
EVI2A	24	109.002
EVI2B	24	78.401
NF1	24	75.0519
OMG	24	69.5337
GNS	24	69.5163
HBG2	24	47.2175
PTEN	24	39.4335
SLC16A10	24	33.3765
ANO6	24	32.4809
FLT4	24	23.0534
KRTAP5-6	24	20.7641
ATAD1	24	20.491
RERE	24	19.0454
SLC5A11	24	15.2392
hsa-mir-4298	24	14.442
SYT8	24	13.2724
hsa-mir-3201	25	169.4
PAOX	25	79.5696
KRTAP5-6	25	79.319
EVI2A	25	40.0874
OMG	25	32.4769
NLRP6	25	25.0075
ZNF695	25	22.214
IFITM2	25	20.6969
ZNF717	25	18.2186
EVI2B	25	18.0665
ATAD1	25	15.511
CCNG1	25	14.9803
PAOX	26	320.131
CDKN2A	26	220.014
C9orf53	26	85.3575
ATAD1	26	82.8594
KLLN	26	81.7063
ADRA1B	26	43.0522
DRD1	26	38.8836
KCNIP1	26	38.0497
FLT4	26	36.9683
EFHD1	26	31.8708
ACOT1	26	27.8782
VAV2	26	27.2545
LRIG3	26	23.4941
HEATR4	26	22.0286
SFXN1	26	20.2025
GABRG2	26	19.8583
GIGYF2	26	19.249
GABRA6	26	15.2338
hsa-mir-1324	26	13.7995
CLEC18B	26	13.0858
VAMP3	27	132.688
RAP1B	27	110.793
C14orf79	27	64.7337
AHNAK2	27	48.3537
EFCAB4A	27	40.7206
hsa-mir-604	27	40.3437
PTPN14	27	37.0666
hsa-mir-938	27	35.4711
CDKN2A	27	27.4026
SRGAP1	27	26.569
ATAD1	27	26.0872
DMRTA2	27	23.9965
OR52E8	27	21.3319
hsa-mir-548q	27	19.6667
IDI2	27	17.3286
SLC45A1	27	16.9458
FAF1	27	16.9011
IDI1	27	15.9378
AVPR1A	27	15.7409
IFNG	27	15.7101
LPGAT1	27	14.324
LMO3	27	12.7317
KLK12	27	12.6666
hsa-mir-548q	28	116.847
hsa-mir-938	28	72.2182
hsa-mir-604	28	68.0046
HBD	28	45.7735
PSEN2	28	33.9605
EVI2A	28	31.8097
ADCK3	28	30.2075
IDI2	28	28.4089
ERC2	28	28.3879
OMG	28	26.512
IDI1	28	22.1605
WDR37	28	22.1211
EVI2B	28	20.4509
ATAD1	28	18.5859
DMRTA1	28	17.6719
CADM2	28	17.4593
OR56A1	28	15.9024
LRIG1	28	15.6437
ADARB2	28	15.184
DNAH14	28	15.1668
PAOX	29	293.619
KLLN	29	157.551
hsa-mir-3201	29	155.904
ATAD1	29	75.8406
WDR37	29	62.3827
hsa-mir-604	29	46.7354
hsa-mir-938	29	46.0314
SHBG	29	37.2488
IDI2	29	32.0499
IDI1	29	31.2417
SAT2	29	24.9695
hsa-mir-4273	29	22.0655
ADARB2	29	21.2196
TRIM22	29	19.8514
HBD	29	14.0414
OMG	30	249.295
EVI2B	30	98.6889
API5	30	71.8023
NF1	30	59.7995
hsa-mir-466	30	50.6849
hsa-mir-938	30	41.5017
hsa-mir-604	30	32.7289
IDI1	30	32.0936
IDI2	30	29.652
SIGLEC7	30	18.4047
KLC1	30	17.5307
WDR37	30	17.0772
MARC2	30	13.8907
TWF1	30	13.5753
OR52N2	30	12.8999
OR52E6	30	12.6854
PAOX	31	120.02
PRSS45	31	111.807
hsa-mir-938	31	94.0887
hsa-mir-604	31	92.0937
GOLGA8A	31	52.7656
SLC12A6	31	36.7941
PRSS50	31	32.5311
EVI2B	31	31.4622
OMG	31	31.389
NF1	31	26.9091
HYDIN	31	21.3968
PGBD4	31	18.1941
USH2A	31	17.2344
ATAD1	31	16.7899
C9orf53	31	16.5868
COL23A1	31	15.7607
MTAP	31	15.0942
HBD	31	13.6069
PAOX	32	164.241
LRIG3	32	158.252
hsa-mir-3201	32	82.6843
KRTAP5-6	32	54.1215
CD33	32	49.2605
CDKN2A	32	43.6103
HBD	32	40.0607
KLK13	32	31.8919
KLK14	32	27.9322
TTC17	32	22.7967
PRB2	32	21.4233
CSMD1	32	20.7521
API5	32	20.5545
CTU1	32	17.7537
hsa-mir-129-2	32	16.7073
ATAD1	32	16.2889
SAT2	32	15.9639
SHBG	32	15.9232
OR52E8	32	15.882
KLK11	32	15.5535
DMRTA2	32	15.2371
MARC2	32	15.1331
C9orf53	32	13.6419
HEBP1	32	13.5885
BTNL8	32	13.1806
KRTAP5-6	33	145.393
KLLN	33	83.7959
PAOX	33	82.5521
hsa-mir-340	33	72.0599
ATAD1	33	65.7404
OR52M1	33	55.1632
MOB2	33	51.0711
AMBRA1	33	49.5095
hsa-mir-938	33	41.0297
hsa-mir-604	33	35.3627
TRIM52	33	30.3449
WDR37	33	29.0614
IDI2	33	26.3864
DMRTA2	33	25.0561
hsa-mir-548q	33	24.0482
IDI1	33	21.4944
PTEN	33	21.4146
SYT8	33	15.8699
IFITM2	33	15.0669
SGCD	33	14.8415
TRIM41	33	14.0834
FAF1	33	13.6513
KIAA0125	33	13.632
hsa-mir-3201	34	514.229
FAM19A5	34	413.438
ART5	34	85.5115
NUP107	34	43.7376
hsa-mir-340	34	18.8059
SMYD3	34	17.6724
PRB1	34	15.0083
OR52N1	35	153.999
hsa-mir-604	35	81.4806
hsa-mir-938	35	74.8148
KLLN	35	58.2984
TAS2R30	35	50.9561
hsa-mir-548q	35	41.9666
SCAF11	35	26.5199
TWF1	35	23.5831
OR56A3	35	20.5172
EFCAB4A	35	20.1196
OR56A1	35	19.7425
OR52A1	35	19.2362
OR56A4	35	18.2876
OR52N2	35	18.2636
ATAD1	35	18.1099
ARID2	35	18.0893
TMEM5	35	17.9973
PUS7L	35	16.3225
OR52N4	35	15.3948
OR52A5	35	14.9656
KRTAP5-5	35	13.6785
OR52M1	35	13.4439
OR52E6	35	13.2786
SLC16A7	35	13.2391
OR51F1	35	12.9953
OR51E2	35	12.7646
FNDC3A	36	180.807
LPAR6	36	169.758
TRIM13	36	127.817
CDADC1	36	115.849
KCNRG	36	112.532
KPNA3	36	80.8189
PHF11	36	68.0462
SETDB2	36	67.4805
EBPL	36	59.4224
C9orf53	36	50.0662
CAB39L	36	46.805
RCBTB1	36	41.1634
RB1	36	32.5504
HBD	36	31.4693
RCBTB2	36	30.062
LSAMP	36	21.5363
KLLN	36	17.4369
CCNG1	36	14.7892
MOB2	36	14.4019
EFCAB4A	36	13.2688
CDKN2A	37	295.029
PAOX	37	265.263
hsa-mir-340	37	86.9484
TWF1	37	53.4835
hsa-mir-938	37	51.7977
RASSF3	37	51.3417
C9orf53	37	51.1139
hsa-mir-604	37	50.8075
HS3ST4	37	39.6201
MUC20	37	30.2457
EFCAB4A	37	27.0846
SRGAP1	37	27.0817
PTEN	37	25.0949
STK10	37	22.273
WDR37	37	22.0258
ATAD1	37	21.6436
hsa-mir-548q	37	20.4593
KCNIP1	37	17.4247
IDI2	37	15.2468
KIAA0125	37	15.1431
LRP1B	37	14.3747
IDI1	37	13.9576
hsa-mir-708	37	13.68
MUC4	38	187.244
LMO3	38	39.8273
CNST	38	38.1526
CCNG1	38	33.0119
ATAD1	38	30.0967
LSAMP	38	22.1515
DMRTA2	38	18.7693
APOD	38	17.7346
C5orf60	38	17.3537
TFB2M	38	16.4304
IFNG	38	15.6261
DOCK2	38	14.8385
POLR3E	38	12.8794
H2AFJ	38	12.8017
hsa-mir-548q	39	542.773
LEMD3	39	120.918
hsa-mir-938	39	114.375
hsa-mir-604	39	108.784
WDR37	39	42.4148
IDI2	39	35.4584
IDI1	39	34.6403
CLEC1A	39	25.7683
CLEC12A	39	24.809
CLEC12B	39	24.3815
OLR1	39	23.615
CLEC9A	39	22.6483
CLEC7A	39	22.1558
CLEC1B	39	18.83
EFCAB4A	39	14.5148
hsa-mir-708	39	13.5652
C5orf60	40	101.743
HBE1	40	73.7833
KRTAP5-6	40	64.9874
OR51B5	40	57.4499
SYT8	40	56.9049
KLLN	40	34.2005
hsa-mir-340	40	33.1781
SRGAP1	40	30.8317
HMGA2	40	29.5233
IFITM2	40	25.8367
ATAD1	40	20.6746
ATHL1	40	20.5028
TNNI2	40	17.3803
GSG1	40	17.2478
IFITM5	40	15.7673
hsa-let-7i	40	15.312
C12orf61	40	13.4055
CTSD	40	12.8226
C15orf54	40	12.7661
GRIP1	40	12.7566
hsa-mir-4298	40	12.6845
NEK2	41	52.8913
KCNH1	41	48.0546
ARHGAP17	41	39.9216
KLK14	41	36.4358
CD33	41	35.1167
CTU1	41	34.2592
SHBG	41	22.5769
SAT2	41	22.5408
SIGLEC9	41	21.5924
LRP1B	41	19.1112
CACNG3	41	19.0144
C12orf66	41	16.7516
PDZD9	41	16.6874
EARS2	41	14.2893
SCNN1G	41	13.9665
TMEM63A	41	13.2469
SCNN1B	41	13.1081
SIGLEC7	41	13.0384
UQCRC2	41	12.9045
C1orf95	41	12.8142
PAOX	42	235.168
MOB2	42	111.158
KRTAP5-6	42	78.4865
hsa-mir-548q	42	73.0588
hsa-mir-15a	42	49.9278
GALNT2	42	44.345
ATAD1	42	28.293
KCNJ13	42	27.8646
hsa-mir-604	42	23.9978
KLLN	42	22.9099
hsa-mir-938	42	22.5736
KCNH1	42	17.9093
TAF5L	42	16.556
OR52M1	42	16.2599
URB2	42	15.1017
SIGIRR	42	13.9896
PGBD5	42	13.6964
DMRTA2	43	68.4598
KRTAP5-6	43	53.8858
HBD	43	50.1314
KCNK2	43	38.791
EFCAB4A	43	38.7708
ESRRG	43	36.2973
CLEC18B	43	32.9625
ZADH2	43	26.5666
TNFRSF9	43	23.9476
KIAA0125	43	22.7906
NUP107	43	22.5441
C5orf60	43	21.0475
TIMM21	43	20.017
SPATA17	43	19.8192
PAOX	43	19.0878
hsa-mir-1233-1	43	18.808
SMYD2	43	17.3557
hsa-mir-548q	43	17.0415
TSHZ1	43	15.8894
FBXO15	43	14.529
GALNT2	43	14.2587
HYDIN	43	14.0711
AMBRA1	43	13.2696
EVI2B	44	240.269
OMG	44	107.392
SMYD3	44	100.528
DMRTA2	44	56.6056
EVI2A	44	53.5819
hsa-mir-1324	44	43.0623
KIAA0125	44	42.1366
KCNJ13	44	38.7266
hsa-mir-604	44	35.0565
hsa-mir-938	44	30.5103
HK3	44	29.2485
KCNIP1	44	27.8079
hsa-mir-340	44	22.9721
NETO1	44	20.1618
CLK4	44	19.4327
GALNT2	44	19.1494
KLLN	44	18.7477
DOCK2	44	18.6777
C9orf53	44	17.6727
hsa-mir-548q	44	14.65
CDKN2A	44	14.4999
CAND1	44	12.8043
OR52N4	45	128
OR52A5	45	90.4394
OR52A1	45	74.475
OR52E8	45	49.9433
DMRTA2	45	46.2685
KCNJ13	45	28.7051
OR52M1	45	24.404
SGCD	45	17.9914
OR52N2	45	17.816
SFMBT1	45	14.5301
OR52D1	45	14.48
hsa-mir-938	45	13.8671
OR51M1	45	13.0319
EVI2B	46	204.682
hsa-mir-938	46	155.231
OMG	46	146.401
hsa-mir-604	46	130.273
hsa-mir-548q	46	73.4277
EVI2A	46	42.7576
IDI2	46	42.4798
IDI1	46	37.2869
OR52A5	46	29.8176
EFCAB4A	46	29.3558
OR52A1	46	28.8915
WDR37	46	23.9332
PAOX	46	21.6094
RPL5	46	20.0661
ATAD1	46	18.1737
AMBRA1	46	17.2159
DR1	46	13.94
PAOX	47	382.45
TBC1D30	47	57.3718
GNS	47	54.8562
ATAD1	47	49.2072
ACOT2	47	33.2033
IFNA14	47	31.7725
IDI2	47	27.3489
HBD	47	25.5812
DNAH14	47	23.6289
CDC42BPA	47	22.707
WDR37	47	22.6742
IDI1	47	22.4463
AJAP1	47	22.2084
SMYD3	47	20.7522
CDKN2B	47	18.969
hsa-mir-548q	47	18.3788
CDKN2A	47	17.4991
hsa-mir-604	47	17.483
hsa-mir-15a	47	17.3181
hsa-mir-938	47	16.8756
ADARB2	47	16.8741
CSMD1	47	16.5142
GPD1L	47	15.8381
C1orf174	47	15.4676
CMTM8	47	14.9491
MARC2	47	14.7412
CMTM6	47	14.0565
DFFB	47	13.7539
hsa-mir-4300	47	13.4821
C9orf53	47	13.4184
CMTM7	47	13.0239
ARID2	47	12.8391
CDKN2A	48	394.57
C9orf53	48	123.609
CLEC18B	48	44.633
EFCAB4A	48	28.5127
TBC1D30	48	28.3291
MOB2	48	24.824
ACOT1	48	24.5543
GNS	48	23.7041
DMRTA1	48	20.8734
USP15	48	19.7717
EVI2A	48	15.3374
HEATR4	48	14.0118
OR52N1	48	14.007
HBS1L	48	13.3065
ADRA1B	48	13.2403
OR52E8	48	12.8959
CDKN2A	49	476.153
C9orf53	49	244.334
SRGAP1	49	168.206
CDKN2B	49	35.5464
DMRTA2	49	24.9725
PTEN	49	24.5354
hsa-mir-604	49	24.2464
hsa-mir-938	49	22.7871
MUC4	49	19.8532
ATAD1	49	19.795
CDKN2C	49	18.0268
PAOX	49	17.093
KLLN	49	16.3452
GFI1	49	14.9818
hsa-mir-708	49	14.5024
PRB2	49	14.4504
KIF4B	49	13.3211
hsa-mir-466	50	68.2279
EVI2B	50	40.2877
EFCAB4A	50	39.8473
OMG	50	37.9098
GADL1	50	30.6726
MARC2	50	30.2112
RPL13	50	27.7341
EVI2A	50	25.3837
STT3B	50	21.3079
ATAD1	50	19.1843
OR52N5	50	16.1103
SCAP	50	15.8851
QKI	50	15.7855
NCBP2	50	14.1317
hsa-mir-34a	50	14.1035
HBD	50	14.0515
hsa-mir-604	50	13.5316
WDR37	50	13.3482
SRGAP1	51	190.22
AHCTF1	51	55.717
KLK9	51	39.7248
TBK1	51	36.6784
PAOX	51	35.4014
HBD	51	32.0734
WDR37	51	29.0997
ATAD1	51	27.7554
KLLN	51	26.097
ZNF670	51	22.944
PTPN14	51	20.6802
SCCPDH	51	20.5039
PTEN	51	18.1582
hsa-mir-938	51	17.077
IDI2	51	15.9689
IDI1	51	14.9562
hsa-mir-340	51	13.9007
CDKN2C	51	13.087
ATP1B2	52	88.292
SAT2	52	57.7202
TRIM22	52	52.5606
OR52M1	52	48.7706
SHBG	52	43.4828
EFHD1	52	38.7918
GIGYF2	52	32.9329
C12orf66	52	26.5099
C1orf115	52	22.6276
IFITM2	52	21.7221
LEMD3	52	21.2953
HBG2	52	21.1499
ACOT2	52	19.5677
CAND1	52	19.1984
TMEM5	52	17.9109
CDKN2C	52	17.7295
MARK1	52	17.4846
OR51I2	52	16.7908
SLC7A5	52	16.6189
OLR1	52	15.9165
CLEC1B	52	14.907
ATHL1	52	14.827
HIST3H3	52	14.7553
TTC17	52	14.6775
BET1L	52	14.5848
CLEC9A	52	14.0087
KCNJ13	52	13.5686
OR51B5	52	13.5596
PAOX	53	238.614
GNS	53	62.1627
FLT4	53	61.3742
DBX2	53	40.3977
PUS7L	53	31.2157
SCGB3A1	53	29.1487
RERGL	53	25.9198
C12orf66	53	25.4115
hsa-mir-340	53	22.0738
NELL2	53	21.4459
hsa-mir-548q	53	16.8412
OR52N5	53	16.8344
ARID2	53	15.4841
TAS2R43	53	15.327
SHBG	53	14.7233
SCAF11	53	14.3525
ACAP2	53	14.097
EIF4E1B	53	13.4668
IRAK4	53	13.3069
MARC2	53	13.1719
SAT2	53	13.0375
OR2Y1	53	12.8336
CDC42BPA	54	55.0744
ZCWPW2	54	40.4643
ATAD1	54	40.0312
MARC2	54	35.3193
hsa-mir-340	54	34.9245
DISP1	54	31.9446
TRIM67	54	31.8436
hsa-mir-548q	54	29.0715
CMTM8	54	26.7496
GNPAT	54	25.5696
PTPN14	54	23.2082
EGLN1	54	23.1908
OR2Y1	54	22.9404
EXOC8	54	22.2206
hsa-mir-604	54	22.1067
C1orf35	54	21.2986
hsa-mir-938	54	20.9446
C1orf131	54	20.1699
WDR37	54	18.1879
CADPS	54	16.0679
AZI2	54	15.9294
HBD	54	15.7402
CLEC18B	54	15.1105
DR1	54	14.9605
FAM19A2	54	14.0595
CBY3	54	13.7296
hsa-mir-466	54	12.9573
TMEM80	55	213.694
CNST	55	72.788
LSAMP	55	53.6763
hsa-mir-3201	55	39.2288
DMRTA2	55	38.6107
KIAA0125	55	36.7056
TFB2M	55	29.4474
UNC5A	55	28.3808
CDKN2C	55	19.5645
PPP2R5A	55	16.4892
ZNF695	55	16.2785
NF1	55	15.8674
hsa-mir-218-2	55	15.6377
LPGAT1	55	14.4522
SGCD	55	13.8349
SMYD3	55	12.6689
hsa-mir-340	56	127.463
API5	56	53.8395
KCNJ13	56	53.1229
SYT8	56	51.9779
MOB2	56	48.3171
TNNI2	56	47.4552
OR52M1	56	46.1326
PAOX	56	40.2466
CTSD	56	39.1096
NF1	56	39.0764
FAF1	56	38.2257
KCNH1	56	33.9283
IFITM10	56	27.4806
FBXW11	56	26.8854
KRTAP5-6	56	25.2679
hsa-mir-604	56	25.066
GRK6	56	24.4032
KIAA0125	56	21.9755
hsa-mir-938	56	19.8377
CLEC18B	56	19.5725
CNDP1	56	19.4643
PRDM7	56	18.2925
NEK2	56	18.1003
PTEN	56	16.4545
OR56A1	56	15.763
DMRTA2	56	14.6243
TTC17	56	14.4032
PAOX	57	509.852
ATAD1	57	41.3351
LRP1B	57	40.083
HYDIN	57	31.2518
DISP1	57	27.1862
SCCPDH	57	26.9763
hsa-mir-1324	57	22.4279
LSAMP	57	19.3411
SMYD3	57	18.1649
QKI	57	16.9035
PTEN	57	15.2865
OR51A4	57	15.2633
CDKN2B	57	14.3254
FAM153A	57	14.0952
AHCTF1	57	12.6266
ARID2	58	437.14
SCAF11	58	78.7095
C12orf66	58	60.0268
KIAA0125	58	58.3291
SGCD	58	40.3896
TMEM5	58	35.7262
HK3	58	32.9236
DLG1	58	30.2683
WIF1	58	26.1551
CLK4	58	25.4953
DR1	58	20.8621
CLEC12A	58	20.1674
CCDC18	58	19.9623
RAD51B	58	19.33
SPSB1	58	17.0923
HBD	58	15.387
FAM19A5	58	14.6691
IFNA2	58	14.5435
CLEC1A	58	14.539
SAT2	58	13.8635
CLEC1B	58	13.4927
STK10	58	12.8565
KRTAP5-6	59	174.736
PAOX	59	102.223
MARC2	59	95.3208
HBD	59	46.9273
DMRTA2	59	44.9821
PTEN	59	43.1872
MARC1	59	28.3133
KIAA0125	59	22.232
CTBP1	59	16.9723
PIK3C2G	59	13.3779
SYT8	59	12.5912
FLT4	60	241.158
TWF1	60	70.9861
WDR37	60	57.2927
IDI2	60	38.8279
IDI1	60	37.2796
hsa-mir-3201	60	27.7926
CLEC18B	60	19.5688
DMRTA2	60	19.4927
OR4F29	60	19.2123
C16orf52	60	17.7034
LRP1B	60	17.4291
C1orf35	60	16.8695
TMEM5	60	16.3084
ARPP21	60	14.6613
CNDP1	60	14.0047
hsa-mir-548q	60	13.6607
SPARC	60	13.2012
SLC15A5	60	12.7012
hsa-mir-938	61	345.159
hsa-mir-604	61	316.491
PAOX	61	108.505
PTEN	61	48.4001
ATAD1	61	29.818
OR52E8	61	26.7068
TRH	61	21.4268
CDKN2A	61	17.8617
OR56A1	61	15.621
MDM1	61	15.5461
LRP1B	61	15.3903
C9orf53	61	12.8139
CDKN2A	62	180.207
C9orf53	62	121.621
hsa-mir-31	62	96.607
IFNA1	62	60.1941
hsa-mir-938	62	47.7217
DMRTA2	62	44.5106
PTEN	62	38.3993
hsa-mir-604	62	37.126
IFNE	62	36.815
HBG2	62	36.2679
ART5	62	35.886
TBPL1	62	23.4529
ATAD1	62	23.1868
IFNA8	62	19.7195
CDKN2B	62	19.391
hsa-mir-548q	62	16.1939
C12orf66	62	13.6024
EPHX1	62	13.3574
PAOX	63	369.685
SLC45A1	63	111.983
UNC5A	63	103.915
PTTG1IP	63	56.8484
TSPAN17	63	47.1835
MARC2	63	26.6152
C1orf115	63	24.9266
USH2A	63	19.6762
SRGAP1	63	19.1033
HK3	63	18.4413
MARK1	63	17.5014
KCNH1	63	16.4517
GOLGA8A	63	15.7162
CDKN2C	63	13.6067
APOD	63	12.8362
AVPR1A	64	273.447
ARID2	64	197.801
CDKN2B	64	70.8692
RERGL	64	63.4958
RASSF3	64	58.1115
SCAF11	64	37.2347
PAOX	64	34.9191
EFHD1	64	24.9696
LRP1B	64	21.6021
TBC1D30	64	21.6018
GIGYF2	64	19.1527
FAM153B	64	16.9657
CSMD1	64	16.5996
ATP1B2	64	15.301
FBXO15	64	14.272
CLEC12A	64	14.1324
EFCAB4A	64	12.6882
ADAMTS20	64	12.6259
TBK1	65	49.4498
HBE1	65	42.0812
OR51B5	65	38.0401
SMARCC1	65	33.3817
SLC16A7	65	31.3031
GABRG2	65	30.5391
KRTAP5-6	65	29.3911
NUP107	65	28.1624
CDC42BPA	65	22.8874
hsa-mir-548q	65	22.6701
HBG2	65	22.2744
TBC1D30	65	19.594
PAOX	65	18.3238
GABRA1	65	17.3422
hsa-mir-340	65	17.3239
PROS1	65	16.3665
KIAA0125	65	15.8169
CCNG1	65	15.1397
hsa-mir-3201	65	13.7421
SIGLEC7	65	13.6073
KLK11	65	12.6257
CDKN2A	66	394.483
C9orf53	66	166.537
ZNF670	66	32.6382
CDKN2B	66	32.3309
HMGA2	66	27.6862
DMRTA1	66	23.1416
TBC1D30	66	19.5283
GNS	66	14.5931
PRSS50	66	14.1263
LSAMP	66	13.6409
SMYD3	66	13.4748
PTTG1IP	66	12.7126
OMG	67	175.765
EVI2A	67	108.706
EVI2B	67	70.5583
ATAD1	67	49.4645
hsa-mir-938	67	35.5875
hsa-mir-604	67	31.3328
IDI2	67	29.0629
IDI1	67	26.2954
hsa-mir-548q	67	25.2723
ADARB2	67	25.2325
EFCAB4A	67	24.7399
WDR37	67	24.2649
PAOX	67	16.1481
NLRP6	67	15.1525
OR52N4	67	14.1375
hsa-mir-551a	67	12.982
PAOX	68	332.098
KIAA0125	68	218.801
KCNJ13	68	66.6962
ADARB2	68	16.1365
ATAD1	68	14.3725
GIGYF2	68	14.0585
KLLN	68	13.6531
CDKN2A	68	13.0894
hsa-mir-604	68	12.6864
OR52A1	69	118.109
OR52A5	69	109.043
OR56A1	69	90.3398
OR56A3	69	56.6323
OR52N2	69	38.9385
RASSF3	69	26.791
CCKBR	69	25.0756
TLX3	69	24.641
NUP107	69	21.6763
LSAMP	69	20.9711
TMEM158	69	20.9319
PTTG1IP	69	17.5547
OR56A4	69	17.125
VAV2	69	15.955
hsa-mir-604	69	14.2631
VAV2	70	111.169
SAT2	70	58.4199
SHBG	70	46.2422
MUC4	70	28.0381
TTC17	70	27.5171
LAMA4	70	26.5636
AMBRA1	70	25.4675
TNK2	70	24.4392
ENO1	70	22.9627
RFPL4B	70	22.5788
OR51A4	70	17.9208
FYN	70	16.0135
SERINC1	70	14.8279
ACAP2	70	14.5489
PHACTR2	70	14.5288
MDK	70	13.6314
FHIT	70	13.3821
ANO6	70	12.6796
CHMP2B	70	12.6508
TUBE1	70	12.6334
NPAS3	71	229.768
ACOT1	71	158.56
HMGA2	71	77.4306
HEATR4	71	69.3816
MB21D2	71	29.5867
SCAF11	71	17.0039
TP53	71	15.9793
HBE1	71	15.6864
HBG2	71	13.9988
HHIPL1	71	13.883
CCDC18	71	13.7851
OR51B5	71	13.2027
RASSF3	71	12.8961
AVPR1A	71	12.7809
DR1	71	12.6667
TMEM5	72	82.2066
hsa-mir-4273	72	45.5405
HYDIN	72	44.7402
EML1	72	37.9598
EFHD1	72	36.719
IRAK3	72	36.4367
HEBP1	72	31.9132
IDI2	72	30.2385
ADARB2	72	29.6746
IDI1	72	26.4359
ACAP2	72	22.6377
DR1	72	21.9639
IL26	72	16.292
hsa-mir-938	72	16.2585
C9orf53	72	16.1795
SRGAP1	72	14.0614
hsa-mir-604	72	12.9856
CCDC18	72	12.6919
hsa-mir-938	73	259.34
hsa-mir-604	73	237.033
DMRTA2	73	115.367
ATAD1	73	85.7481
PTEN	73	81.3135
hsa-mir-548q	73	79.619
WDR37	73	46.6953
PAOX	73	43.0879
HMGA2	73	25.8167
ADARB2	73	23.7785
CLEC18B	73	23.0748
IDI2	73	22.929
IDI1	73	22.9129
BTNL9	73	19.8442
hsa-mir-4273	73	16.7582
KLLN	73	16.4318
TIMM21	73	14.2326
CBLN2	73	13.1624
PAOX	74	430.452
IFITM2	74	201.001
hsa-mir-3201	74	95.736
KCNJ13	74	57.7262
EPHA3	74	53.1602
ATP1B2	74	47.6041
GPATCH2	74	28.3886
CLEC1A	74	26.661
CBLN2	74	24.7477
CLEC12A	74	24.2145
CLEC12B	74	24.2033
KIAA0125	74	23.4157
CLEC1B	74	23.3079
CLEC9A	74	23.152
IFITM3	74	22.2039
PTEN	74	22.1901
OLR1	74	21.9371
IFITM1	74	21.7752
CLEC7A	74	19.214
NPAS3	74	18.4731
MOB2	74	17.3795
CLEC18B	74	17.1601
IRF8	74	14.9085
HBD	74	14.5472
CDKN2B	74	14.3781
C5orf60	75	87.9613
TWF1	75	55.239
hsa-mir-613	75	51.0809
CDKN1B	75	47.4775
EFCAB4A	75	24.174
IFITM1	75	23.9703
IFITM3	75	21.4001
DMRTA2	75	17.4866
KIAA0125	75	15.4102
IFITM2	75	15.2343
PKD1L2	75	14.859
KIAA0125	76	415.758
hsa-mir-548q	76	117.373
hsa-mir-340	76	39.1971
DMRTA2	76	34.3014
KLLN	76	28.2086
TAS2R43	76	27.799
ATAD1	76	25.7892
EFCAB4A	76	21.7232
ACOT2	76	19.2185
CDKN2B	76	18.5868
CTBP1	76	18.5194
API5	76	17.5078
TWF1	76	17.1275
hsa-mir-340	77	281.149
CDKN2A	77	201.768
C9orf53	77	129.26
ATAD1	77	89.4025
PAOX	77	78.1348
PTTG1IP	77	41.9698
KLLN	77	36.6307
FAM19A2	77	35.5727
EFCAB4A	77	28.5478
ADAD2	77	22.441
TMEM5	77	17.603
FAM69C	77	14.0853
KIAA0125	77	12.6528
MUC4	78	124.061
C9orf53	78	98.1441
SRGAP1	78	92.8247
ATAD1	78	81.5289
CDKN2A	78	71.8838
KLK9	78	59.8667
ATP1B2	78	37.0752
HBD	78	31.9171
TFB2M	78	22.6354
CD33	78	21.7121
NUP107	78	19.4917
GABRG2	78	19.4678
ZZEF1	78	18.0084
ADRA1B	78	17.7819
TBC1D30	78	15.9202
hsa-mir-340	78	14.6262
KLK11	78	14.5579
FAF1	78	13.0453
WDR59	78	12.637
hsa-mir-3201	79	316.641
hsa-mir-604	79	113.76
hsa-mir-938	79	93.9444
ATAD1	79	72.1549
NPAS3	79	64.4116
SGCD	79	37.8388
KCNIP1	79	32.9532
hsa-mir-340	79	29.23
C14orf132	79	28.0212
PTTG1IP	79	27.089
EFCAB4A	79	27.0629
DOCK2	79	25.811
KIAA0125	79	21.0881
QKI	79	17.08
OR52N5	79	15.1414
TMEM63A	79	14.818
RASSF3	79	13.3926
OR52E8	79	13.0466
CDKN2A	80	649.1
C9orf53	80	142.824
CSMD1	80	71.7945
ATAD1	80	63.0161
TMEM5	80	25.7806
TMEM80	80	15.9086
SRGAP1	81	92.045
ART5	81	87.1369
SAT2	81	82.8138
SHBG	81	78.1237
TWF1	81	42.259
OR51A2	81	41.5996
ATAD1	81	36.4626
ADAD2	81	27.3887
CD33	81	27.1538
hsa-mir-340	81	22.1914
OR51A4	81	21.0994
NUP107	81	20.2256
KLK14	81	19.2785
DLG1	81	18.9816
CTU1	81	17.6985
TP53	81	16.6346
SIGLEC9	81	15.8188
PRSS38	81	15.6559
BTNL9	81	15.1885
IDI1	81	14.1636
FLT4	82	76.053
SLC16A7	82	55.7038
PAOX	82	52.3238
TRIM67	82	51.7932
ATAD1	82	43.2453
FAM19A2	82	38.6005
SCGB3A1	82	36.2694
BROX	82	35.6123
FAM177B	82	35.2805
DMRTA2	82	29.9117
TMEM63A	82	28.5124
AIDA	82	28.0983
KIAA0125	82	26.366
TBC1D30	82	22.9091
TP53BP2	82	22.7759
IFNA5	82	21.4287
PYDC2	82	20.2586
KLLN	82	20.072
EGLN1	82	19.8364
CDKN2A	82	19.5808
LPAR6	82	19.4215
OR2Y1	82	18.3599
HBD	82	17.5741
EXOC8	82	16.7258
GNPAT	82	16.4914
PTPN14	82	16.0326
C1orf131	82	15.0647
IFNG	82	14.479
C1orf198	82	14.2135
CAND1	82	13.69
IDI1	82	13.2318
KIAA0125	83	245.225
KCNJ13	83	73.2763
hsa-mir-604	83	57.8155
hsa-mir-938	83	54.394
LRP1B	83	48.9936
IFITM3	83	36.4583
IFITM1	83	33.4073
BTNL3	83	29.9517
hsa-mir-3201	83	28.4048
hsa-mir-548q	83	26.7379
KCNH1	83	24.7922
LRIG3	83	19.5293
RPL13	83	17.6422
ATP1B2	83	17.3177
GRIP1	83	16.7177
LRIG1	83	15.8298
BTNL9	83	13.8621
OR2Y1	83	13.2091
SRGAP1	84	188.541
GPRIN1	84	67.0827
MUC4	84	56.7557
TRIM52	84	45.9793
HEBP1	84	37.6319
hsa-mir-708	84	31.9316
PAOX	84	30.1678
LSAMP	84	28.9637
MOB2	84	22.3019
C5orf60	84	20.7301
OLR1	84	20.3745
TRIM7	84	19.2934
COL23A1	84	17.1719
CLEC12B	84	16.8424
CLEC12A	84	16.5968
GPRC5D	84	15.3634
CLEC9A	84	15.3563
hsa-mir-614	84	15.2386
CLEC1A	84	14.3522
CLEC1B	84	13.2355
CLEC7A	84	13.1473
PAOX	85	175.843
hsa-mir-3201	85	58.9404
EFCAB4A	85	51.0704
C5orf60	85	40.1147
PRB2	85	36.5731
HBD	85	34.0926
KLLN	85	24.9472
hsa-mir-604	85	23.5811
hsa-mir-938	85	22.6644
TNFRSF9	85	19.9764
ATAD1	85	19.1899
GALNT2	85	18.2719
HYDIN	85	18.1851
PARK7	85	15.7001
MOB2	85	13.8047
SLC16A7	85	13.4666
TWF1	86	134.511
RASSF3	86	78.9244
EVI2B	86	59.748
TP53BP2	86	40.2861
OMG	86	33.7513
CDKN2A	86	32.5662
PTTG1IP	86	24.4206
EFHD1	86	22.8078
TMEM63A	86	22.1931
API5	86	19.3852
EVI2A	86	18.3581
ATAD1	86	15.976
GNS	86	15.7677
hsa-mir-938	86	14.9058
hsa-mir-604	86	14.8592
DPY19L2	86	13.7303
MARC2	86	12.9804
hsa-mir-340	87	285.31
FAM19A2	87	43.2191
ATAD1	87	35.6192
HBD	87	27.2803
EFCAB4A	87	23.3885
BROX	87	22.9825
AIDA	87	20.666
FAM177B	87	20.0257
C16orf52	87	16.8186
SCGB3A1	87	15.9133
PTPN14	87	14.8617
FLT4	87	14.3503
RAP1B	87	14.0882
DTL	87	12.9012
PAOX	88	139.937
KLLN	88	67.9943
HK3	88	56.2534
BTNL8	88	40.0873
MAT2B	88	36.7019
hsa-mir-938	88	29.3093
hsa-mir-604	88	28.0983
HMMR	88	27.4288
ATAD1	88	24.6604
EFCAB4A	88	23.4519
hsa-mir-340	88	22.192
KIAA0125	88	21.8046
ADRA1B	88	21.1456
C9orf53	88	20.5428
GABRG2	88	19.1959
HAND1	88	19.1505
GPATCH2	88	18.5763
CDKN2B	88	16.7112
KCNIP1	88	15.0159
CDKN2A	88	13.6382
KLK9	89	44.844
ADAL	89	37.7362
LCMT2	89	36.6747
SIGLEC7	89	33.4194
ZSCAN29	89	29.1915
TGM7	89	27.4252
SFMBT1	89	24.0979
TWF1	89	21.0253
IRAK4	89	19.2823
ACOT2	89	18.8985
NKG7	89	17.6234
PGBD4	89	16.5877
IFNG	89	16.2647
SLC12A6	89	16.1289
EFCAB4A	89	15.099
KLK12	89	15.0179
NUDCD2	89	15.0105
IL22	89	14.8733
TMCO5A	89	14.819
HBG2	89	13.9071
TMEM63C	89	13.7968
CLDND2	89	13.4429
TUBGCP4	89	13.1285
LIM2	89	12.9043
MDM1	89	12.653
ACAP2	90	76.617
FAM153A	90	76.4593
ADARB2	90	48.6982
PAOX	90	46.9686
TAS2R43	90	39.6006
hsa-mir-604	90	35.1691
IDI1	90	32.4972
IDI2	90	31.3148
hsa-mir-938	90	30.5734
TRIM52	90	28.4335
HBD	90	25.0024
OR52E8	90	23.7669
hsa-mir-3137	90	22.6106
EFHD1	90	19.7547
SRGAP1	90	19.4424
PPP1R2	90	16.7503
AHCTF1	90	15.6714
BTNL8	90	14.1547
KRTAP5-6	90	12.8161
BTNL8	91	59.6756
hsa-mir-31	91	50.4544
ACOT1	91	46.1137
DMRTA1	91	29.8881
RPL5	91	27.4554
OR56B4	91	27.3064
IFNA1	91	25.2696
EVI5	91	18.9592
FAM69A	91	16.0573
CDKN2A	91	15.8958
AVPR1A	91	13.8907
LRRC56	91	13.3242
IFNA8	91	12.8168
PAOX	92	231.259
KCNJ13	92	62.3164
DMRTA1	92	42.6417
TFB2M	92	41.4257
ADARB2	92	34.5258
HBD	92	33.3385
C5orf60	92	32.2173
DMRTA2	92	31.3552
SMYD3	92	24.8813
BTNL8	92	23.4821
HYDIN	92	21.0147
KCNH1	92	20.9896
OR51A2	92	20.948
PTEN	92	20.2077
GALNT2	92	19.5619
ZNF670	92	18.737
hsa-mir-1233-2	92	18.3636
ZNF695	92	16.9061
KLLN	92	15.6286
RAP1B	92	15.2444
ZNF717	92	13.9057
SCCPDH	92	13.5779
C1orf131	92	13.5501
EXOC8	92	13.4559
TRIM67	92	13.1948
GOLGA8B	92	13.0071
hsa-mir-604	93	252.011
hsa-mir-938	93	233.544
ADARB2	93	52.6635
HBD	93	40.3211
ERRFI1	93	39.1713
RBMS3	93	30.8432
SFMBT1	93	25.6893
CDKN2B	93	20.48
hsa-mir-548q	93	14.617
ATP1B2	93	13.3977
C9orf53	94	226.08
PAOX	94	130.403
CDKN2A	94	104.544
KRTAP5-6	94	45.4956
DMRTA1	94	45.1765
EFCAB4A	94	44.5962
ZZEF1	94	40.7787
HMGA2	94	37.053
MOB2	94	31.8574
NUP107	94	30.5889
TRAK1	94	25.392
C12orf66	94	22.6876
ART5	94	22.0752
hsa-mir-548q	94	16.5761
ATAD1	94	16.427
ATP1B2	94	14.7467
hsa-let-7i	94	12.926
C12orf61	94	12.75
ADGB	95	85.8779
EPM2A	95	71.3116
FBXO30	95	71.1974
SHPRH	95	64.3472
ARHGAP18	95	48.4565
GTF3C6	95	44.9751
OR51A4	95	34.5446
QKI	95	24.2519
TUBE1	95	22.9912
THEMIS	95	22.5737
hsa-mir-3201	95	21.6975
KLLN	95	19.8451
STX11	95	19.3424
AVPR1A	95	15.6044
C6orf58	95	14.8446
LTV1	95	14.3321
VNN1	95	14.3264
KIAA1143	95	13.6748
PLAGL1	95	13.5228
TSPAN17	95	13.2794
UTRN	95	13.2757
hsa-mir-4273	95	13.0665
ART5	96	56.6449
SYT8	96	41.0353
LSAMP	96	29.4295
BET1L	96	22.2537
LSP1	96	20.9214
IL26	96	20.1098
TNNT3	96	19.625
OR51I2	96	19.012
KRTAP5-3	96	18.9404
RIC8A	96	18.7583
TNNI2	96	16.4796
TRH	96	16.1241
CATSPER2	96	14.5777
ATP1B2	96	13.3418
C9orf53	97	72.6354
PAOX	97	54.6568
ACAP2	97	47.7053
CDKN2A	97	39.3055
hsa-mir-3137	97	28.7933
RPL13	97	26.917
SIGLEC7	97	24.8576
TFRC	97	24.2112
TMEM5	97	24.0443
SMYD2	97	22.6898
DNAH14	97	22.5935
IL26	97	21.887
FAM43A	97	19.3052
TCTEX1D2	97	18.89
TM4SF19	97	18.5891
TTC17	97	17.8208
PPP1R2	97	16.8411
hsa-mir-4300	97	16.465
UBXN7	97	16.0418
TWF1	97	15.8845
ATAD1	97	14.828
LSG1	97	14.5094
MTAP	97	13.9941
IFNA6	97	13.6267
OR52N5	97	13.5119
HBD	97	13.0987
KIAA0125	97	12.9563
TBC1D30	98	139.383
RERE	98	126.293
ANO6	98	64.2766
KLLN	98	51.4308
RAP1B	98	35.8046
PAOX	98	24.4014
EVI2B	98	15.7568
OMG	98	15.478
LRP1B	98	13.5056
CDKN2A	99	282.029
ATAD1	99	173.912
C9orf53	99	75.4787
CDKN2B	99	58.2823
ZNF670	99	53.4086
MUC20	99	27.1122
MTAP	99	23.3912
MUC4	99	22.1235
PAOX	99	20.1788
TFRC	99	20.0806
VAV2	99	18.3869
CAND1	99	18.1565
SCGB3A1	99	15.2865
CNST	99	14.5787
HMGA2	99	13.9299
ZNF695	99	13.6164
SCCPDH	99	13.2458
TMEM5	99	13.206
CDKN2C	99	13.1
C12orf66	100	96.2177
C1orf35	100	93.9077
SGCD	100	59.6347
HBD	100	23.9569
EFCAB4A	100	19.0372
OR56B4	100	17.7352
PDE12	100	16.4798
ARF4	100	13.9077
DMRTA2	100	12.6714
PUS7L	101	85.2445
IRAK4	101	83.0172
KLK9	101	66.1626
ATAD1	101	44.8421
VAV2	101	41.8498
hsa-mir-3201	101	36.5752
IL26	101	27.8009
hsa-mir-4281	101	27.3862
KLK12	101	23.3577
hsa-mir-34a	101	23.2817
NUP107	101	22.9547
TMEM5	101	21.3009
KLK11	101	21.1952
TBC1D30	101	21.0634
GNAI2	101	19.7494
DMRTA2	101	19.4365
KLK10	101	16.4588
HMGA2	101	15.568
TAS2R46	101	15.2873
GNS	101	15.1746
hsa-mir-548c	101	14.7215
ATP1B2	101	14.077
hsa-mir-604	101	13.7568
hsa-mir-708	101	13.6439
SNCB	101	13.6039
[truncated: 367 more rows]
