# Supplementary material for: Integrative Multi-omics Module Network Inference with Lemon-Tree
Source: PLoS Comput Biol. 2015 Feb 13;11(2):e1003983. doi: 10.1371/journal.pcbi.1003983 (PMC4332478; doi:10.1371/journal.pcbi.1003983)
Supplement: S5 Table — (XLS) [file pcbi.1003983.s005.xls]

## Sheet: Sheet1
Table S5: Running time comparison between Lemon-Tree and CONEXIC on the benchmark dataset.
The runs were performed on the same hardware (recent Intel Linux servers), and with the same input data (described in the supplementary methods).
The total time is estimated as a sequential series of tasks, but in reality many tasks (clustering, bootstraping) can be executed in parallel.
	Lemon-Tree		CONEXIC
	Task	Time (min.)	Task	Time (min.)
	100 clustering (ganesh) runs	156000	100 single modulator bootstrap runs	18900
	Sampling experiments	40	Final single modulator run	60
	Node clustering	20	100 module network bootstrap runs	138700
	Regulators assignment	660	Final module network run	960
Total (min.)		156720		158620
Total (days.)		108		110
