# Supplementary material for: Integrative Multi-omics Module Network Inference with Lemon-Tree
Source: PLoS Comput Biol. 2015 Feb 13;11(2):e1003983. doi: 10.1371/journal.pcbi.1003983 (PMC4332478; doi:10.1371/journal.pcbi.1003983)
Supplement: S6 Table — (XLS) [file pcbi.1003983.s006.xls]

## Sheet: Sheet1
Table S6: Survival curves p-values for amplified and deleted genes.
High-scoring amplified genes (see table 3)
CHIC2	0.615
EGFR	4.76 e-6
INSR	0.153
ASAP1	0.375
MYCN	0.146
C1orf101	0.505
RHOB	0.315
KRIT1	0.000834
CCNE1	0.394
SDCCAG8	0.56
ADCY8	0.375
PDGFRA	0.653
DDX1	0.219
MDM4	0.496
mir-4283-2	0.000239
PRDM2	0.0977
FGFR3	0.536
SCIMP	0.786
GSDMC	0.375
COL4A1	0.931
PIK3CA	0.115
High-scoring deleted genes (see table 4)
PAOX	0.00145
HBD	0.0405
IDI2	3.81 e-6
MOB2	0.0298
FAM19A5	0.703
KIAA0125	0.847
FLT4	0.000427
mir-548q	3.65 e-6
C9orf53	0.00417
IDI1	3.81 e-6
CDKN2B	0.00677
KRTAP5.6	0.032
CDKN2A	0.00417
ART5	0.0729
mir-3201	0.643
ARID2	0.711
MUC4	0.19
mir-604	8.13 e-7
EVI2A	0.7
OMG	0.667
EVI2B	0.7
mir-340	0.0103
DMRTA2	0.135
KLLN	3.08 e-5
ATAD1	3.08 e-5
mir-938	8.13 e-7
TBC1D30	0.307
PTEN	2.17 e-5
WDR37	3.81 e-6
CSMD1	0.214
EFCAB4A	0.0336
