# Supplementary material for: Integrative Multi-omics Module Network Inference with Lemon-Tree
Source: PLoS Comput Biol. 2015 Feb 13;11(2):e1003983. doi: 10.1371/journal.pcbi.1003983 (PMC4332478; doi:10.1371/journal.pcbi.1003983)
Supplement: S1 Software — (ZIP) [file pcbi.1003983.s009.zip]

Archive with 7 entries (6 files):
- dataset.tar.gz
- __MACOSX/
- __MACOSX/._dataset.tar.gz
- lemon-tree-src.tar.gz
- LemonTree_Tutorial.tar.gz
- __MACOSX/._LemonTree_Tutorial.tar.gz
- tutorial.txt
