# Supplementary material for: Integrative Multi-omics Module Network Inference with Lemon-Tree
Source: PLoS Comput Biol. 2015 Feb 13;11(2):e1003983. doi: 10.1371/journal.pcbi.1003983 (PMC4332478; doi:10.1371/journal.pcbi.1003983)
Supplement: S1 Software — (ZIP) [file pcbi.1003983.s009.zip › tutorial.txt]

Copyright and License

Copyright (c) 2012 Eric Bonnet, Tom Michoel.

Lemon-Tree is free software, released under the terms of the GNU general Public
License (GPL) v2 (link).

Lemon-Tree is free of charge for the academic world and non-profit
organizations. For any commercial usage of this software, please contact us.

The software is using the following Java libraries, provided with the package:

    Colt library for high performance computing (web).  XOM library for xml
parsing (web).  Epsgraphics library to create figures (web).  Apache CLI
library to parse command line arguments (web).  The BiNGO Java library to
calculate GO enrichment (web). 

Coding crew:

    Tom Michoel Eric Bonnet Anagha Joshi Steven Maere 

Requirements:

    Java version 1.6 or higher installed. 

Installation

The Lemon-Tree software is a command line program, there is no graphical user
interface (at this stage). The package is a zipped archive that you have to
unzip in the directory of your choice.

Let's take an example. Say the archive was unpacked in /home/jdoe/progs/. You
can call the program by the command:

java -jar /home/jdoe/progs/lemone.jar

You can pass memory size parameters to the java virtual machine, it might help
if you have a large dataset. For example, this command is allocating 10
Gigabytes of memory (max.) for the program:

java -Xmx10g -jar /home/jdoe/progs/lemone.jar 

An alternative to launch the program is to set the CLASSPATH environmental
variable to include the path to the Lemon-Tree jar file and also to all the
Java libraries (located in the "lib/" directory of the package). Then you can
launch the program with the command:

java lemontree.modulenetwork.RunCli

Synopsis

The purpose of the Lemon-Tree software package is to create a module network
from expression data. The end result is a set of gene clusters (co-expressed
genes), and their associated "regulators". To achieve this goal, you'll have to
follow the LemonTree? recipe, which consists of different steps that have to be
performed. For each step, you'll have to use one or more specific part of the
software, which are designated as "tasks". There are three fundamental tasks:

    Generate several cluster solutions ("ganesh" task).  Merge the different
cluster solutions using the fuzzy clustering algorithm ("tight_clusters" task).
Assign regulators to each cluster, producing the module network ("regulators"
task). 

Tutorial

In this guided example, we will infer a module network from cancer related
data. The data was taken from the TCGA project (The Cancer Genome Atlas). More
specifically, we will use expression data for mRNA and microRNA from
Glioblastoma samples.

Please note that we have created very small datasets to keep the computational
time short. Thus, the results do not aim to be representative. Note also that
if you repeat the procedure, you might get slightly different results due to
the small size of the examples and to stochastic fluctuations.  Ganesh task

Functions: cluster genes from a matrix (rows) using a Gibbs sampling procedure.

The first step (clustering) is done on the mRNA expression data only. We did a
selection of genes having non-flat profiles, keeping genes having a standard
deviation above a certain value (determined by looking at the histogram). We
usually use 0.5 as the cutoff score, but this might depend on the dataset. In
this example, we have an input matrix of 500 genes and 50 samples. The data is
centered and scaled (by row) to have a mean of 0 and a standard deviation of 1.
we can generate a cluster solution with the command:

java -jar lemontree_v3.0.jar -task ganesh -data_file data/expr_matrix.txt
-output_file cluster1

This step will be repeated multiple times, using the same command, only
changing the name of the output file. Here we have generated 5 runs, prefixed
cluster1, 2, 3, 4, 5. The files are in the "results" directory.  Tight clusters
task

Here, we are going to generate a single, robust clustering solution from all
the individual solutions generated at the previous step.

java -jar lemontree_v3.0.jar -task tight_clusters -data_file
data/expr_matrix.txt -cluster_file cluster_file_list -output_file
tight_clusters.txt

The "cluster_file" is a simple text file, listing the location of all the
individual cluster files generated at the "ganesh" step.

By default, this option is keeping only clusters that have a minimum of 10
genes. This number can be easily changed by overriding the parameter
"min_clust_size" with another value on the command line for this task.
Regulators task

In this task, we are going to assign sets of "regulators" to each of the
modules using a probabilistic scoring, taking into account the profile of the
candidate regulator.

The candidate regulators are divided in two different types, depending on the
nature of their profiles: continuous or discrete. The first type can be for
example transcription factors selected from the expression matrix, or microRNA
for which we have expression profiles. The latter can be for example clinical
parameters (such as the grade of a disease, represented by some discrete
values). In all cases, we must have profiles that match the samples of the
tight clusters defined previously (missing values are allowed).

For this tutorial, we have selected a set of 85 candidate regulators from the
mRNA expression matrix, based on their GO annotation (corresponding to either
transcription factors, signal transducers or kinase activity). We have also
selected a set of 100 microRNAs, for which we have expression profiles measured
by dedicated microarrays. Both datasets correspond to continuous types of data.
We will assign regulators separately for the two types.

java -jar lemontree_v3.0.jar -task regulators -data_file data/expr_matrix.txt
-reg_file data/reg_list.txt -cluster_file tight_clusters.txt -output_file
results/reg_tf

The "reg_file" option is a simple text list of candidate regulators that are
present in the expression matrix. If the regulators are discrete, it is
mandatory to add a second column in the text file, describing the type of the
regulator ("c" for continuous or "d" for discrete).

Note that this command will create four different output files, using the
"output_file" parameter as the prefix for all the files.

    reg_tf.topreg.txt: Top 1% regulators assigned to the modules.
reg_tf.allreg.txt: All the regulators assigned.  reg_tf.randomreg.txt:
Regulators assigned randomly to the modules.  reg_tf.xml.gz: xml file
containing all the regulatory trees used for assigning the regulators. 

The regulators text files all have the same format: three columns representing
respectively the regulator name, the module number and the score value.

Now, let's assign the microRNAs as regulators of the modules.

java -jar lemontree_v3.0.jar -task regulators -data_file data/all.txt -reg_file
data/mir_reg_list.txt -cluster_file tight_clusters.txt -output_file
results/reg_mir

Note that the data file "all.txt" contains both the expression profiles for
mRNAs and microRNAs.  Figures task

This task is creating one figure per module. The figure represent the
expression values color-coded with a gradient ranging from dark blue (low
expression values) to bright yellow (high expression values). All the module
genes are in the lower panel while the top regulators for the different classes
or types of regulators (if any) are displayed in the upper panel. A regulation
trees is represented on top of the figure, with the different split points
highlighted on the figure as vertical red lines. The name of each gene is
displayed on the left of the figure.

java -jar lemontree_v3.0.jar -task figures -top_regulators reg_files.txt
-data_file data/all.txt -reg_file data/all_reg_list.txt -cluster_file
tight_clusters.txt -tree_file results/reg_tf.xml.gz

Note that the "top_regulators" parameter is a simple text file listing the
different top regulator files, for different types of regulators (such as
transcription factors, microRNAs, etc.). The content of such a file could be:

results/reg_tf.topreg.txt results/reg_mir.topreg.txt

All figures are generated to the eps (encapsulated postcript) format.  GO
annotation task

The goal of this task is to calculate the GO category enrichment for each
module. We use the BiNGO library to calculate the statistics. We have to
specify two GO annotation files that are describing the GO codes associated
with the genes ("gene_association.goa_human") and another file describing the
GO graph ("gene_onotlogy_ext.obo"). These files can be downloaded for various
organisms from the GO website. We also specify the set of genes that should be
used as the reference for the calculation of the statistics, in this case the
list of all the genes that are present on the microarray chip (file
"all_gene_list"). The results are stored in the output file "go.txt".

java -jar lemontree_v3.0.jar -task go_annotation -cluster_file
tight_clusters.txt -go_annot_file gene_association.goa_human -go_ontology_file
gene_ontology_ext.obo -go_ref_file all_gene_list -output_file go.txt

Build from source

To build the software from source, you can download anonymously the latest
version (read-only) in the current directory with the following svn command:

svn checkout http://lemon-tree.googlecode.com/svn/trunk/ .

Then you can use the ant tool to build the jar file:

ant jar

If everything went well, you should see a file named lemontree_vx.x.x.jar in
the current directory. 
